# Supplementary material for: Genomic profiling of the transcription factor Zfp148 and its impact on the p53 pathway
Source: Sci Rep. 2020 Aug 25;10:14156. doi: 10.1038/s41598-020-70824-2 (PMC7447789; doi:10.1038/s41598-020-70824-2)
Supplement: Supplementary file 2 — Supplementary information 2. [file 41598_2020_70824_MOESM2_ESM.xlsx]

## Sheet: Sheet1
Supplementary Table S1
TaqMan assays (Applied Biosystems)
Name	Gene symbol	Assay ID
Ccnb1	Ccnb1	Mm00838401_g1
Luzp5	Nacpg2	Mm00505317_m1
Zwilch	Zwilch	Mm00471505_m1
Nuf2	Nuf2	Mm01283863_m1
Bub1b	Bub1b	Mm00437811_m1
Bub1	Bub1	Mm01281550_m1
Prc1	Prc1	Mm00523559_m1
Brrn1	Ncaph	Mm00522764_m1
Kif11	Kif11	Mm01204225_m1
Chek1	Chek1	Mm01176757_m1
53bp1	Trp53bp1	Mm01271860_m1
Smarca1	Smarca1	Mm00474150_m1
Smarca2	Smarca2	Mm00508992_m1
Pfkm	Pfkm	Mm00445453_m1
Aralar	Slc25a2	Mm00552467_m1
Nope	Igdcc4	Mm00480326_m1
Msrb2	Msrb2	Mm00512937_m1
CYBR green assays
Allele	Forward primer	Reverse primer
p16	GTACCCCGATTCAGGTGATG	GGAGAAGGTAGTGGGGTCCT
ARF	CCCACTCCAAGAGAGGTTTT	ATGTTCACGAAAGCCAGAGC
Genotyping
Allele	Forward primer	Reverse primer	Tm	Amplicon (bp)
Zfp148gt	GGCCCGTCATAATTTAGGTTG	TGCTGAGGATGAGGGAGCAG	55	450
Zfp148wt	GGCCCGTCATAATTTAGGTTG	ACCGGAAGAAAAAGCAGA	55	579
Cdkn2atm1rdb	GTGATCCCTCTACTTTTTCTTCTGACTT	GAGACTAGTGAGACGTGCTACTTCCA	60	313
Cdkn2awt	GTGATCCCTCTACTTTTTCTTCTGACTT	CGGAACGCAAATATCGCAC	60	278
Trp53tm1Tyj	ACAGCGTGGTGGTACCTTAT	TCCTCGTGCTTTACGGTATC	55	525
Trp53wt	ACAGCGTGGTGGTACCTTAT	ATAGGTCGGCGGTTCAT	55	375
CRISPR/Cas9 gRNA sequences
gRNA	gRNA sequences	Species
ARF A	TGGTGAAGTTCGTGCGATCC	mouse
ARF B	AGAGGGCCGCACCGGAATCC	mouse
p16 A	AACGCCCCGAACTCTTTCGG	mouse
p16 B	GCCGAAAGAGTTCGGGGCGTT	mouse
ZNF148	GCAGCAAGGATCTCCTGGTG	human
Cntrl	GACCGGAACGATCTCGCGTA	non-targeting
