# Supplementary material for: Genomic profiling of the transcription factor Zfp148 and its impact on the p53 pathway
Source: Sci Rep. 2020 Aug 25;10:14156. doi: 10.1038/s41598-020-70824-2 (PMC7447789; doi:10.1038/s41598-020-70824-2)
Supplement: Supplementary file 3 — Supplementary information 3. [file 41598_2020_70824_MOESM3_ESM.xlsx]

## Sheet: Blad1
Supplementary Data S1
Top-300 gene set
The genes were sorted by sum of rank in AdZfp148 vs AdNull and Zfp148+/+ vs Zfp148gt/gt
	Log2-transformed expression ratios
	Trp53+/+		Trp53–/–
Gene ID	AdZfp148 vs AdNull	Zfp148+/+ vs Zfp148gt/gt	AdZfp148 vs AdNull	Zfp148+/+ vs Zfp148gt/gt
Zfp148	6.664	2.235	5.587	2.09833
Zdhhc15	1.85567	1.23825	0.781	0.701
Smarca1	1.25933	1.627	0.578	1.05
Slc7a3	1.32633	1.11025	0.649667	0.682333
Nuf2	1.468	0.90175	0.230333	0.242667
Ncaph	1.725	0.83425	0.651	0.301333
Hells	1.775	0.7585	0.399	0.244
Ccnb1	1.299	0.8935	0.256333	0.210667
Kif11	1.792	0.7335	0.247	0.181
Depdc1a	1.87	0.70975	0.375	0.143667
Ogdhl	1.136	1.0845	0.938	0.111333
Pfkm	1.22367	0.874	0.783	0.667667
Kif15	1.272	0.83675	-0.00766667	0.138667
Ncapg	1.48767	0.7145	0.218667	0.135667
Slc43a3	1.10567	0.9985	0.253333	1.14467
Tmem22	1.49733	0.677	0.577	-0.0226667
Hmmr	1.506	0.67425	0.02	0.275
Chek1	1.23333	0.78525	0.471333	0.207333
Bub1b	1.467	0.67375	0.445333	0.347333
4930547N16Rik	1.46533	0.67175	0.169	0.163333
Gas2l3	1.46133	0.66725	0.464	0.152667
Ly6c1	0.949667	1.55975	1.40133	0.331667
Pon3	0.949	1.282	0.474667	1.12133
Tceal3	1.65367	0.6265	1.08333	0.177333
Zwilch	1.26467	0.6895	0.325333	0.171667
Gm16494	1.132	0.768	0.437667	0.403
Ncapg2	1.52667	0.61975	0.210333	0.139333
Mme	1.32633	0.6625	0.676667	0.755
Sirpa	0.924	0.95575	0.534	0.0826667
Ly6c2	0.858	1.348	1.139	0.242
Slc25a12	0.881667	1.07	0.636667	0.903
Chchd10	1.14733	0.6795	0.649333	0.205333
Cxcl5	1.279	0.63375	0.645	0.972333
C330027C09Rik	1.301	0.62625	0.25	0.327333
Crispld1	0.885333	0.888	0.406333	-0.113333
Slc27a6	1.944	0.54675	0.850333	0.13
Igdcc4	0.822667	1.23425	0.577333	0.314333
Lonrf3	2.03133	0.54425	0.737	0.142333
Sord	0.992667	0.73575	0.344	0.262667
Cdca7l	0.987667	0.741	0.761333	0.616333
Glrb	1.19533	0.6235	0.541	-0.049
Rragd	1.44233	0.56	0.802333	0.127667
Ncapd3	1.144	0.62325	0.37	0.31
Kat2b	0.975333	0.69575	0.585667	0.446
Herc5	1.05567	0.64275	0.545	0.186667
Prc1	1.21033	0.5855	0.134333	0.198333
Smarca2	0.848667	0.77	0.365667	0.235667
Casc5	1.45	0.52275	0.170667	0.107667
Agtr2	0.707667	2.117	-0.280333	-0.313333
Dgka	0.746	1.05925	-0.00133333	0.0896667
Fbln1	0.731	1.09125	0.329	0.241
Cenpi	1.31833	0.536	0.298333	0.145667
Serpina3n	0.72	1.103	0.0876667	0.469333
Mmp19	0.73	1.01025	0.237	0.315333
Bub1	1.56867	0.49875	0.309333	0.118667
Chaf1b	1.42833	0.51025	0.111667	0.0736667
Atad2	1.479	0.50125	0.261333	0.0696667
Stil	1.112	0.56175	0.190333	0.216
Rab3il1	0.789333	0.7865	0.120333	-0.201333
Melk	1.36167	0.5055	0.203	0.131667
3632451O06Rik	0.865333	0.6635	0.335667	0.263333
Pola1	1.032	0.5785	0.03	-0.038
Gm6651	0.806	0.713	0.449	0.422333
Brip1	1.516	0.4875	0.402667	0.017
Cep290	1.109	0.5415	0.512	0.211333
Cenpn	1.008	0.5775	0.254	0.116333
Mcm3	1.376	0.496	0.149667	0.032
AW551984	0.704	0.8815	0.115	0.100333
Kif20b	1.416	0.49275	0.227333	0.0416667
Senp8	0.989	0.572	0.802	0.594333
Dcaf6	0.842	0.64325	0.497667	0.319667
Ctsk	0.913667	0.6045	0.436	0.184667
Atad5	1.03033	0.5455	0.174667	0.160667
Lca5	0.760333	0.7195	0.645333	0.148667
Esco2	1.44267	0.4805	0.264333	0.122667
Dtl	1.44967	0.477	0.437333	0.218667
Enpp3	0.684333	0.90425	0.188	-0.0553333
Echdc2	0.708	0.7895	0.541	0.445
Mtm1	0.864667	0.6165	0.568667	0.284333
Smc4	0.867	0.6115	0.329667	0.328667
Ttk	1.429	0.47525	0.245333	0.333
Rad51c	0.723667	0.719	0.377333	0.340667
G2e3	0.879333	0.586	0.266667	0.257
C79407	0.934667	0.5565	0.156667	0.272
Exo1	1.29167	0.48475	0.398667	0.123333
Crmp1	0.798	0.64175	0.0283333	-0.053
Satb1	0.797667	0.63475	0.453	0.627667
Cdk2	0.971333	0.53675	0.303667	0.303333
Lrrn4cl	0.661667	0.874	0.578	-0.0716667
Aspm	1.074	0.514	0.201	0.0193333
Ly6a	0.605333	1.7525	1.08267	0.452
Gimap9	0.663	0.85375	0.276333	0.295
4632434I11Rik	1.013	0.518	0.248333	0.0693333
Cenpe	1.26533	0.47175	0.065	-0.00333333
Tifa	1.181	0.48375	0.634667	0.572333
Pcx	1.15033	0.4865	0.608	0.162667
Serinc2	0.708667	0.66925	0.559667	0.189333
Wdhd1	1.09	0.49475	0.0536667	0.039
Ccnd1	0.707333	0.669	0.625	0.244667
Dlgap5	1.403	0.45025	0.304333	0.115333
Shcbp1	1.537	0.4385	0.156333	0.183333
Rab2b	0.936667	0.51575	0.574333	0.167333
Dnm1	0.607667	0.88275	0.262	-0.00466667
Ect2	0.995	0.4975	0.102333	0.149667
Anxa8	0.642667	0.7215	0.251333	1.75067
Kif2c	1.236	0.4495	0.0586667	0.000666667
Wdr67	0.670667	0.679	0.351333	0.152
Mki67	1.49767	0.4205	0.218	0.189
Sgol2	1.29167	0.4385	0.0783333	0.112333
Blm	0.887	0.5055	0.135	0.0286667
Pros1	0.584333	0.888	0.303667	0.563667
Mgst1	0.715333	0.594	0.534	0.157333
LOC629446 // LOC629446	0.775	0.55075	0.038	0.554333
Pbk	2.04333	0.40325	0.510333	0.338333
Gen1	1.48567	0.41225	0.245667	0.210333
Lig1	1.11667	0.447	0.151667	0.245667
Fancb	1.44133	0.4145	0.298667	0.210333
Phyh	0.770333	0.54375	0.120333	0.0803333
Gap43	0.698	0.6045	0.356667	-0.451333
Larp7	0.896	0.49275	0.373667	0.142333
Gm3338	0.961667	0.475	0.392333	0.267333
Eno3	1.821	0.39975	1.42933	0.505667
D3Ertd751e	0.748333	0.5385	0.824	0.24
Nusap1	1.157	0.42875	0.202667	0.151667
Ephb2	0.577333	0.782	0.352	0.492667
Nek2	1.219	0.421	0.253667	0.142667
B230325K18Rik	0.877333	0.48425	0.216667	0.329333
Rrm1	0.653333	0.6135	0.0793333	0.229
Mapk11	0.561	0.82075	0.505333	0.618667
Trp53bp1	0.614333	0.64925	0.678	0.36
Racgap1	1.05867	0.439	0.215	0.189333
Psip1	0.958333	0.4545	0.407333	0.243333
6720489N17Rik	1.15033	0.41625	0.924	0.435667
Unc93b1	0.608	0.641	0.249	0.347
Hist1h1b	0.726333	0.52275	0.151333	0.271
Hspa13	0.725667	0.5215	0.452	0.277333
Brca1	1.279	0.40225	0.250333	-0.00533333
Cdca2	1.03567	0.428	0.219333	0.100333
Mtap1a	0.769667	0.5	0.267667	0.258
Hvcn1	0.650667	0.556	0.219667	-0.348667
6720457D02Rik	0.954	0.43325	0.320333	0.238667
Trib3	0.518333	0.836	0.264	0.258667
Hmgn2	1.09333	0.41025	0.322667	0.251
Fancd2	1.12467	0.40375	0.135667	0.333667
Fam129a	0.506333	0.85675	0.317667	0.315
Arhgef10	0.930333	0.43075	0.594	0.273667
Acsf2	0.581333	0.62325	0.310333	0.535333
Flt1	0.555667	0.6665	0.4	0.41
F630043A04Rik	1.13	0.3945	0.180333	0.227333
Fam64a	1.237	0.3865	0.07	0.159333
Cdkn2c	1.268	0.38	0.315333	0.154
Mfap4	0.473333	1.12725	-0.261667	-0.0246667
Kif18a	0.769667	0.46725	0.200667	-0.0933333
Uggt2	0.722333	0.47875	0.38	-0.166333
Cpxm1	0.542667	0.65275	0.109667	-0.0426667
Copg2	0.721	0.477	0.688333	0.084
Kif22	1.123	0.39175	0.158	0.205333
Smc2	1.07	0.39575	0.08	0.127
Rad51	1.372	0.37	0.147667	0.325667
Itm2a	0.582333	0.56625	0.183333	0.73
Ms4a4d	1.06433	0.393	0.689	-0.208667
Gtf2ird2	0.76	0.45525	0.423	0.311333
Cenpf	0.682667	0.48625	0.0506667	0.0433333
Fam131b	0.842	0.42	0.541333	-0.0883333
Siglecg	0.630333	0.50825	0.392667	0.177667
Mtbp	0.499333	0.68975	0.108333	0.0613333
Cbx3	0.476	0.80675	0.231333	0.268333
BC028528	0.595	0.53225	0.408	0.056
Neil3	0.77	0.4395	-0.056	0.204667
1300003B13Rik	0.784667	0.4315	0.363667	0.0416667
Ckap2l	1.54433	0.351	0.294667	0.155
Arhgap18	1.194	0.3655	0.343	0.0826667
Slc40a1	0.453667	0.8795	-0.237667	-0.716333
Pcdh11x	0.61	0.5015	-0.130667	0.353333
Ptgs1	0.584333	0.5225	0.35	-0.155667
Ncapd2	0.918333	0.3925	0.0776667	0.266333
Kif20a	0.860667	0.39975	0.00966667	0.0236667
Dock11	0.646	0.47375	0.199333	-0.007
Nxt2	0.720667	0.4355	0.484	0.014
Rif1	0.469667	0.7335	0.182	0.047
4833427G06Rik	1.88567	0.342	0.301	-0.0873333
Slc7a5	0.555667	0.5395	0.136333	0.201667
Nsbp1	1.48033	0.3455	0.801333	0.575
Dhrs9	1.44333	0.347	0.704667	0.193667
Ube2g1	0.623	0.479	0.673333	0.352333
Atp11c	1.018	0.37275	0.31	-0.152667
Dek	0.914667	0.3845	0.257333	0.213
Hjurp	0.918333	0.38325	0.228667	0.396333
Tpx2	1.04467	0.36975	0.129	0.115
Pygl	0.686667	0.4435	0.096	-0.099
Cdca5	1.14967	0.358	0.228333	0.130333
Rfc1	0.644333	0.4595	0.372667	0.216333
F730047E07Rik	0.829667	0.39375	0.146	0.163667
Fam18a	0.528	0.54575	0.419667	0.187333
Cd38	0.621	0.4675	0.158333	-0.032
Arhgap11a	0.939	0.3745	0.153	0.148
Aldh1l1	0.488667	0.61275	0.169333	0.256
Cacna1g	0.428	0.89175	0.222	0.492667
Pole2	0.807333	0.394	0.102	0.171
Gm7125	0.436667	0.7825	0.498333	0.526333
Pds5b	0.679	0.4235	0.324667	0.117667
Myo1b	0.540333	0.5085	0.188667	-0.367333
Psmb8	0.484	0.584	0.802	0.293333
Psat1	0.425667	0.8195	0.155333	0.0523333
Col3a1	0.451667	0.66375	0.0776667	0.119
Mcm7	0.784667	0.38975	0.108667	0.113667
Dzip3	0.507333	0.52775	0.263	0.142
Ankrd32	0.512333	0.52475	0.197	0.129
Pole	1.26667	0.3365	0.264	-0.0296667
Hist1h1a	0.585333	0.46275	0.317333	0.722
Phgdh	0.641667	0.42375	0.380333	0.321667
Ccna2	1.43067	0.331	0.207	0.204
Hfe	0.563333	0.47925	0.352333	0.318667
Tob1	0.826667	0.375	0.753	0.407333
Cxadr	0.881333	0.365	0.735333	1.06633
Matn2	0.492333	0.5375	0.0353333	-0.229
Bend6	0.806667	0.377	0.789333	0.222
E2f8	1.03467	0.34775	-0.0596667	0.0526667
Hdac8	0.658	0.4145	0.499667	0.490333
Mcm8	0.618	0.42925	0.189667	0.184333
Mthfd1l	0.475	0.56625	0.096	-0.0116667
Dbf4	1.02567	0.34575	0.324333	0.35
Msrb2	0.515667	0.50075	0.402333	0.732
Lcorl	1.29267	0.32875	0.530667	0.0846667
Frem1	0.396667	0.94625	-0.0823333	-0.144333
Rad51l1	0.612333	0.42325	0.245667	0.235667
Lrp8	1.12633	0.3355	0.309333	-0.0463333
Cdc6	0.842	0.363	0.210667	0.089
Cth	0.649333	0.40625	0.324333	0.200333
Bhlhb9	0.428667	0.6435	0.155	0.219667
Dsn1	0.499333	0.50225	0.112	0.125667
Rad50	0.781333	0.371	0.232333	-0.0843333
Zranb3	0.712	0.3805	0.150333	0.155
Cntfr	0.935333	0.346	0.717	0.166
Plk1	1.39667	0.32025	0.125	0.192667
Dhcr24	0.875333	0.34975	0.315	0.00733333
Kntc1	1.077	0.3345	0.0696667	0.137333
Kif4	1.22567	0.3235	0.0686667	0.052
Igsf10	0.374667	1.185	0.001	-0.418333
Usp1	0.684333	0.38375	0.252	0.180333
Egfl6	0.368333	2.14675	-0.312	-0.074
Kif1a	0.484	0.4985	0.613	0.602667
Arhgap19	0.597	0.40975	0.0393333	0.078
D17H6S56E-5	1.703	0.3065	0.391	0.076
Mamdc2	0.481	0.4965	0.345333	0.506333
Pdlim2	0.414333	0.63725	0.252	0.317
Wdr76	0.984333	0.33375	0.15	0.199333
Larp6	0.455667	0.51975	0.396	0.166
Rbm43	0.672333	0.37475	0.003	-0.0993333
2610021K21Rik	0.861333	0.34	0.319	0.323
Snx32	0.563	0.41475	0.265667	-0.00933333
Eri1	0.575667	0.40425	0.310333	0.168667
Adh7	0.363667	1.05575	0.086	0.443667
Gsdmd	0.365	0.9425	0.314667	0.365333
Gpt2	0.423333	0.5635	0.279667	0.229333
Ralgps2	0.381667	0.70825	0.152333	0.752333
Slc25a23	0.446667	0.50925	0.489333	0.294667
Lsp1	0.398	0.63175	-0.154333	0.379333
Gm6487	0.382667	0.6835	0.244667	0.376
Gm8594	0.402	0.61175	0.480667	0.415333
Suv39h1	0.692	0.36	0.139	-0.02
Anln	1.36067	0.30225	0.230667	0.274
Papolg	0.545	0.41025	0.370333	-0.107333
Pnpla8	0.501333	0.43775	0.294667	-0.131667
Fam111a	1.114	0.31175	0.125667	0.103667
Top2a	0.499	0.43575	0.163	0.0916667
Inpp5d	0.616	0.374	-0.0326667	0.164333
C1s	0.542	0.408	-0.283333	0.328333
Aplp1	0.463333	0.47275	0.333	0.272667
5330426P16Rik	0.351667	0.99525	0.0616667	-0.208667
Snap47	0.393	0.617	0.381667	0.517
Il11ra1	0.491333	0.438	0.226333	0.124333
Zfp81	0.469667	0.46475	0.282667	0.130333
Zmym3	0.427	0.514	0.304667	0.204667
Plk4	0.866333	0.3265	0.224333	0.087
Atpaf1	0.437667	0.49375	0.439333	0.265667
Ephb4	0.707667	0.34425	0.303	0.304333
Ccnf	1.08167	0.307	0.052	-0.0656667
9530091C08Rik	0.392	0.58925	0.168667	0.174
Brca2	0.720333	0.3405	0.279	0.104667
Lonp1	0.577667	0.37625	0.204333	0.075
B230354O11Rik // B230354O11Rik	0.386	0.6005	0.21	0.00866667
Diap3	1.19467	0.29825	0.263	0.0696667
Mre11a	0.452333	0.46375	0.167333	-0.126667
Sfrp2	0.357	0.744	0.272	-0.208
Zfp101	0.619333	0.35975	0.150667	0.213333
Slc25a40	0.702333	0.341	0.170667	0.043
Casp8ap2	0.665	0.3465	0.104667	0.329667
D2Ertd750e	1.326	0.2905	0.404333	0.219
Gabpb2	0.448667	0.46225	0.365667	0.164667
Ccnb2	1.05433	0.303	0.092	0.134667
Pltp	0.427	0.488	0.386	0.855667
Slc6a9	0.985333	0.3075	0.453	0.152333
Aldh1l2	0.338333	0.9055	0.0153333	0.013
Mastl	0.744	0.33175	-0.00733333	0.0123333
Tanc2	0.685	0.34175	0.315333	0.0256667
Cdca7	0.408333	0.514	-0.168333	0.0226667
Sesn3	0.436333	0.46875	0.0136667	-0.561667
A230050P20Rik	0.379333	0.58375	0.328	0.373667
Apln	0.752333	0.3285	0.463	0.271
