# Supplementary material for: Genomic profiling of the transcription factor Zfp148 and its impact on the p53 pathway
Source: Sci Rep. 2020 Aug 25;10:14156. doi: 10.1038/s41598-020-70824-2 (PMC7447789; doi:10.1038/s41598-020-70824-2)
Supplement: Supplementary file 4 — Supplementary information 4. [file 41598_2020_70824_MOESM4_ESM.xlsx]

## Sheet: Sheet1
ChIP-chip binding scores for genes that bound to Zfp148FLAG at 1% FDR in all experiments
The genes are sorted by ranksum
Gene ID	chip#1	chip#2	chip#3	chip#4	Rank
Lsp1	0.77	1.08	1.12	1.14	1
1110012J17Rik	0.84	0.79	0.93	1.27	2
Snx9	0.77	0.84	0.96	1.1	3
Ralgps1	0.66	1	0.79	1.19	4
Ankrd11	0.78	0.71	0.82	1.07	5
Hmgn1	0.68	0.84	0.82	1.04	6
Nfat5	0.6	0.85	0.99	1.49	7
Jph4	0.59	0.93	0.76	1.39	8
Strbp	0.66	0.71	0.91	0.99	9
Dio3	0.63	0.67	0.89	1.11	10
Lmo3	1.58	0.73	0.7	1.01	11
Ppp3ca	0.74	0.6	0.96	1.14	12
Ext1	0.95	0.87	0.65	2.46	13
Rab21	0.63	0.64	0.92	1.08	14
Bmi1	0.7	0.66	0.74	0.99	15
Zcchc2	0.6	0.72	0.74	1.09	16
Cep170	0.6	0.66	0.82	1.06	17
Sdccag8	0.6	0.66	0.82	1.06	18
Polr2b	0.57	0.68	0.85	1.13	19
2610024G14Rik	0.57	0.68	0.85	1.13	20
Epc1	0.77	0.79	0.68	0.92	21
Kcnma1	0.63	0.63	0.79	0.95	22
Bach2	0.56	0.77	0.75	1.08	23
Arid1a	0.58	0.66	0.75	1.05	24
Usp12	0.57	0.74	0.76	1	25
Ctbp1	0.55	0.71	0.73	1.3	26
Ddhd1	0.57	0.68	0.7	1.05	27
2610206C17Rik	0.68	0.76	0.67	0.9	28
Plk1	0.56	0.66	0.72	1.07	29
Trim27	0.55	0.81	0.68	1.19	30
Zfand3	0.55	0.81	0.76	0.96	31
Azin1	0.69	0.57	0.7	1.08	32
Cited1	0.64	0.57	0.81	0.98	33
Kcnc4	0.62	0.6	0.68	1.07	34
Gnas	0.57	0.76	0.76	0.89	35
Sgpl1	0.63	0.59	0.66	1.35	36
Espn	0.72	0.55	0.75	1.01	37
Fbxw4	0.65	0.64	0.71	0.88	38
Ankrd28	0.63	0.55	0.73	1.22	39
Stx6	0.62	0.58	0.79	0.92	40
Wnt5b	0.59	0.76	0.7	0.88	41
4930483J18Rik	0.53	0.71	0.73	1.01	42
Bri3	0.68	0.66	0.61	1.03	43
Cacna1b	0.57	0.63	0.68	0.99	44
Plekha7	0.54	0.82	0.8	0.9	45
Cpeb2	0.55	0.68	0.76	0.93	46
Esx1	0.71	0.88	0.75	0.82	47
Hoxd1	0.57	0.61	0.68	1.09	48
Grik3	0.54	0.61	0.72	1.26	49
Zfp318	0.66	0.62	0.82	0.86	50
Golph3	0.53	0.74	0.79	0.94	51
Tmem50b	0.68	0.65	0.62	0.97	52
Ero1l	0.63	0.57	0.7	0.98	53
Bcl11a	0.6	0.93	0.67	0.87	54
Ralgps2	0.6	0.64	0.68	0.89	55
Hoxb7	0.77	0.57	0.7	0.9	56
Hoxb8	0.77	0.57	0.7	0.9	57
Hmga1	0.53	0.65	0.73	1.03	58
Pex13	0.6	0.63	0.67	0.9	59
Ercc2	0.89	0.6	0.67	0.87	60
Sfpq	0.54	0.74	0.78	0.87	61
1700067K01Rik	0.55	0.6	0.7	0.97	62
St8sia1	0.57	0.55	0.73	1.07	63
E130309D14Rik	0.64	0.55	0.7	0.94	64
Ppp1r13b	0.56	0.62	0.66	0.97	65
Schip1	0.53	0.63	0.76	0.94	66
Vps35	0.6	0.55	0.73	0.94	67
Rims2	0.53	0.6	0.73	0.97	68
Orc6l	0.6	0.55	0.73	0.94	69
Crebbp	0.65	0.6	0.62	0.94	70
Zfp238	0.53	0.56	0.79	1.55	71
Psd2	0.64	1.35	0.6	0.89	72
Tnpo1	0.72	0.52	0.7	1	73
Clstn2	0.56	0.72	0.69	0.86	74
Yaf2	0.51	0.76	0.7	0.94	75
Dnajc3	0.57	0.68	0.61	0.98	76
Cabp7	0.51	0.6	0.88	1.01	77
Neurod2	0.53	0.66	0.82	0.87	78
Brf1	0.69	0.56	0.63	0.97	79
Dyrk2	0.52	0.59	0.75	1.04	80
Jph1	0.66	0.53	0.82	0.89	81
Syt2	0.47	0.9	0.79	1.42	82
Snap91	0.54	0.59	0.69	0.96	83
Phf13	0.58	0.74	0.6	0.94	84
Nat12	0.55	0.63	0.64	0.95	85
Pols	0.55	0.78	0.62	0.93	86
Dock7	0.54	0.66	0.63	0.98	87
Ammecr1	0.67	0.83	0.64	0.82	88
Tmem65	0.64	0.52	0.68	1.08	89
BC031361	0.57	0.57	0.79	0.87	90
Rxrb	0.57	0.62	0.61	1	91
Cebpb	0.7	0.69	0.59	0.89	92
Gsk3b	0.57	0.57	0.79	0.87	93
H2-Ke6	0.57	0.62	0.61	1	94
A530013C23Rik	0.7	0.69	0.59	0.89	95
Ring1	0.57	0.62	0.61	1	96
Itgav	0.53	0.58	0.68	1.09	97
Ephb2	0.54	0.69	0.63	0.91	98
Chn1	0.72	0.66	0.57	0.96	99
Fndc3b	0.59	0.55	0.65	1.01	100
Gmeb1	0.52	0.66	0.66	0.98	101
Gtdc1	0.51	0.66	0.68	0.96	102
Gpr153	0.63	0.85	0.57	0.94	103
Zfp236	0.62	0.58	0.6	1.02	104
Nck2	0.64	0.64	0.62	0.86	105
Ak3	0.52	0.64	0.66	0.95	106
Sirt7	0.55	0.66	0.76	0.83	107
Ppp3r1	0.49	0.68	0.73	0.97	108
Gphn	0.45	0.94	0.92	1.14	109
Zswim6	0.59	0.57	0.62	0.97	110
Tbr1	0.51	1.03	0.74	0.86	111
Phox2b	0.55	0.71	0.58	1.13	112
Sox1	0.58	0.74	0.59	0.9	113
Zbtb16	0.58	0.82	0.57	0.96	114
Arc	0.58	0.55	0.73	0.87	115
Stau1	0.53	0.74	0.59	1.09	116
Camk2b	0.73	0.66	0.64	0.8	117
Bcl6	0.51	0.55	0.82	1.04	118
Pou3f1	0.54	0.63	0.72	0.84	119
Smad7	0.64	0.56	0.77	0.82	120
BC046404	0.49	0.82	0.67	0.94	121
6330403A02Rik	0.51	0.69	0.62	1.02	122
Arf6	0.48	0.72	0.75	0.91	123
2900092E17Rik	0.71	0.74	0.53	1.24	124
Lmtk3	0.62	0.53	0.67	0.9	125
Foxq1	0.65	0.57	0.62	0.87	126
Elf2	0.66	0.6	0.56	1.04	127
Pdzd8	0.6	0.59	0.6	0.91	128
Samd4	0.53	0.76	0.58	1.15	129
Kctd15	0.64	0.82	0.53	1.2	130
Snrpb	0.59	0.9	0.74	0.76	131
Fkbp5	0.64	0.68	0.61	0.82	132
Dach1	0.5	0.74	0.61	1.05	133
Usf2	0.58	0.58	0.67	0.84	134
Rasa2	0.52	0.75	0.6	0.96	135
Hes5	0.45	0.72	0.72	1.12	136
Ddah1	0.53	0.6	0.68	0.88	137
Foxb2	0.48	0.61	0.71	1.01	138
Usp25	0.63	0.57	0.65	0.84	139
Rspo1	0.58	0.5	0.78	0.94	140
Zdhhc20	0.55	0.63	0.58	1.01	141
Slc35d1	0.52	0.83	0.63	0.87	142
Setd3	0.54	0.59	0.61	0.97	143
Purb	0.62	0.79	0.53	1.14	144
Ccnk	0.54	0.59	0.61	0.97	145
Msi1	0.59	0.66	0.58	0.89	146
Pank4	0.45	0.72	0.72	1.12	147
Wnk2	0.51	0.91	0.79	0.8	148
Reps1	0.6	0.67	0.6	0.84	149
Eif5	0.54	0.59	0.69	0.84	150
Tbkbp1	0.62	0.49	0.7	1.01	151
Cops7a	0.68	0.52	0.65	0.88	152
Pde10a	0.57	0.62	0.61	0.86	153
Atp2a2	0.5	0.63	0.67	0.89	154
Ahr	0.54	0.59	0.69	0.84	155
Rab40c	0.64	0.7	0.67	0.76	156
Sumo3	0.63	0.48	0.72	1.01	157
Nploc4	0.66	0.66	0.67	0.76	158
Cecr6	0.51	0.63	0.62	0.94	159
Adcy6	0.66	0.74	0.53	0.97	160
Myo6	0.58	0.56	0.69	0.83	161
Inhbb	0.58	0.56	0.68	0.83	162
Tmpo	0.63	0.64	0.66	0.77	163
Pctk2	0.73	0.53	0.69	0.81	164
Kcnc3	0.54	0.58	0.99	0.8	165
Cdc2l5	0.53	0.68	0.59	0.9	166
Syncrip	0.58	0.51	0.71	0.89	167
Zic4	0.56	0.72	0.57	0.89	168
Rev3l	0.54	0.75	0.57	0.91	169
Ecel1	0.58	0.61	0.6	0.86	170
Zic1	0.56	0.72	0.57	0.89	171
Ptp4a1	0.64	0.53	0.68	0.83	172
Zfp618	0.7	0.58	0.54	1.01	173
Htra1	0.52	0.6	0.61	0.94	174
Lhb	0.64	0.58	0.56	0.94	175
Grwd1	0.6	0.55	0.72	0.8	176
Pou3f2	0.63	0.5	0.66	0.91	177
Igf2	0.54	0.58	0.61	0.9	178
Foxl2	0.73	0.51	0.63	0.89	179
Trim41	0.49	0.55	0.79	0.97	180
Tle3	0.56	0.56	0.69	0.83	181
Sall3	0.51	0.53	0.71	0.95	182
Spast	0.46	0.6	0.7	1.1	183
Doc2a	0.52	0.66	0.64	0.84	184
Epb4,1	0.56	0.58	0.57	0.98	185
Bcl9l	0.56	0.51	0.63	1.12	186
Phip	0.6	0.48	0.83	0.89	187
Elavl4	0.58	0.5	0.63	1.05	188
Paxip1	0.64	0.63	0.55	0.89	189
Six1	0.52	0.7	0.87	0.77	190
H2afy2	0.52	0.51	0.75	0.98	191
Slc30a4	0.59	0.55	0.74	0.79	192
Casz1	0.54	1.18	0.57	0.87	193
Tcta	0.52	0.53	0.63	1.06	194
Kcnd3	0.59	0.76	0.56	0.85	195
Mafg	0.55	0.63	0.64	0.8	196
Sly	0.56	0.51	0.72	0.87	197
Pias1	0.56	0.53	0.71	0.83	198
LOC380994	0.56	0.51	0.72	0.87	199
Rhoa	0.52	0.53	0.63	1.06	200
Hspa4l	0.51	0.55	0.68	0.91	201
Mpg	0.68	0.66	0.53	0.9	202
Foxd3	0.63	0.58	0.66	0.77	203
Aes	0.52	0.51	0.72	0.98	204
4933440N22Rik	0.51	0.58	0.62	0.91	205
Rhbdf1	0.68	0.66	0.53	0.9	206
Runx1t1	0.54	0.58	0.69	0.8	207
2310045A20Rik	0.55	1.04	0.55	0.89	208
Tmem64	0.49	0.58	0.72	0.87	209
Pcid2	0.6	0.6	0.61	0.8	210
Zdhhc7	0.6	0.57	0.64	0.8	211
Fgfr2	0.69	0.45	0.78	0.97	212
Cul4a	0.6	0.6	0.61	0.8	213
Fgf12	0.51	0.57	0.62	0.91	214
Lpgat1	0.55	0.56	0.65	0.83	215
Rcc2	0.54	0.61	0.57	0.91	216
Atxn2	0.66	0.52	0.58	0.96	217
Eml3	0.45	0.64	0.66	1.05	218
Nr2f1	0.65	0.6	0.7	0.74	219
Plxna1	0.55	0.55	0.62	0.88	220
Ssh2	0.73	0.55	0.56	0.9	221
Ppp1r9b	0.55	0.6	0.64	0.8	222
Kcnh3	0.66	0.6	0.59	0.8	223
Pdcd5	0.5	0.53	0.64	1.14	224
Hp1bp3	0.58	0.74	0.51	1.01	225
Cdca4	0.71	0.62	0.52	0.94	226
Dock8	0.48	0.56	0.71	0.91	227
Slc2a1	0.54	0.66	0.57	0.87	228
Slc25a1	0.63	0.5	0.76	0.81	229
1600021P15Rik	0.53	0.55	0.59	1	230
Fbxl17	0.49	0.57	0.73	0.86	231
4930524L23Rik	0.77	0.7	0.59	0.76	232
Ppp1r3f	0.77	0.7	0.59	0.76	233
Fzd5	0.51	0.61	0.65	0.83	234
Sfrs2ip	0.6	0.63	0.62	0.76	235
Adamts2	0.57	0.63	0.58	0.83	236
Diablo	0.57	0.49	0.67	0.93	237
Cnot2	0.5	0.59	0.66	0.84	238
9130017N09Rik	0.47	0.53	0.69	1.28	239
Galnt2	0.49	0.55	0.73	0.87	240
Rps6ka5	0.45	0.67	0.69	0.87	241
Mkl1	0.42	0.71	0.73	1.01	242
Nfix	0.6	0.6	0.59	0.8	243
Phlda2	0.4	0.76	0.83	0.97	244
Pvrl1	0.54	0.48	0.66	1.69	245
Arl4a	0.65	0.56	0.58	0.84	246
2310022B05Rik	0.71	0.57	0.7	0.73	247
Ptprg	0.53	0.63	0.55	0.95	248
Six5	0.56	0.58	0.83	0.74	249
Pim1	0.51	0.62	0.58	0.93	250
Cno	0.61	0.57	0.52	1.34	251
5330438D12Rik	0.5	0.59	0.66	0.84	252
Foxp2	0.95	0.42	1.77	1.37	253
Dmbx1	0.61	0.72	0.63	0.73	254
Setd1b	0.59	0.77	0.52	0.89	255
Rab6b	0.62	0.45	0.71	0.96	256
Adam9	0.67	0.55	0.79	0.73	257
Crmp1	0.59	0.52	0.58	0.93	258
Crlf1	0.53	0.68	0.56	0.87	259
Fgf16	0.52	0.52	0.75	0.85	260
Abcb10	0.53	0.63	0.7	0.76	261
Fbxo11	0.53	0.51	0.64	0.93	262
Tm2d2	0.67	0.55	0.79	0.73	263
Usp31	0.52	0.71	0.53	1.14	264
Gng12	0.53	1.13	0.67	0.75	265
Trim8	0.5	0.59	0.6	0.91	266
Maf	0.49	0.57	0.61	0.94	267
Atp2b1	0.54	0.69	0.54	0.88	268
Lin28b	0.71	0.51	0.72	0.77	269
Mrpl48	0.56	0.55	0.7	0.77	270
Rab6	0.56	0.55	0.7	0.77	271
Wdr78	0.52	0.72	0.63	0.77	272
Unc13d	0.49	0.68	0.56	1.01	273
Foxc2	0.55	0.52	0.59	0.97	274
Pten	0.54	0.78	0.57	0.81	275
Tshz3	0.68	0.5	0.78	0.77	276
Gan	0.71	0.57	0.56	0.83	277
Foxd2	0.72	0.5	0.75	0.77	278
Pitpnm2	0.5	0.52	0.67	0.93	279
Jmy	0.44	0.65	0.7	0.87	280
Keap1	0.5	0.56	0.66	0.86	281
Bnc2	0.63	0.5	0.63	0.84	282
Pdcd4	0.6	0.53	0.57	0.88	283
Eaf2	0.57	0.52	0.56	1.04	284
Nptx1	0.53	0.52	0.58	1.25	285
Banf1	0.43	0.64	0.74	0.88	286
Ublcp1	0.49	0.71	0.64	0.8	287
Pik3r1	0.51	0.55	0.62	0.87	288
Artn	0.67	0.52	0.54	0.98	289
Hivep2	0.5	0.51	0.69	0.91	290
Prkar1a	0.53	0.52	0.61	0.9	291
Strn4	0.48	0.55	0.64	0.94	292
Nova1	0.99	0.51	0.58	0.87	293
Bai2	0.52	0.61	0.57	0.87	294
Klf4	0.45	1.05	0.57	1.12	295
Suhw4	0.54	0.51	0.66	0.86	296
Zmym3	0.46	0.59	0.61	0.95	297
Adcy5	0.46	0.52	0.73	1.04	298
Ncoa1	0.56	0.56	0.55	0.91	299
Mier3	0.59	0.55	0.56	0.87	300
Fkbp8	0.69	0.68	0.47	1.14	301
Kcnj11	0.46	0.55	0.67	0.94	302
Gpr155	0.49	0.55	0.59	1.19	303
E2f8	0.44	0.55	0.67	1.1	304
2810422J05Rik	0.69	0.68	0.47	1.14	305
Sympk	0.54	0.47	0.72	0.9	306
Sox11	0.48	0.54	0.66	0.91	307
Taf7l	0.5	0.54	0.72	0.82	308
Hoxa2	0.44	0.6	0.62	1.17	309
Slc1a1	0.56	0.59	0.6	0.78	310
Pawr	0.54	0.72	0.52	0.91	311
Pde3b	0.4	0.6	0.7	1.2	312
Bub3	0.56	0.58	0.61	0.77	313
Ctbp2	0.68	0.53	0.59	0.8	314
Nr2c2	0.59	0.52	0.59	0.85	315
Adck4	0.58	0.53	0.61	0.8	316
Wipi1	0.53	0.57	0.7	0.76	317
4930426L09Rik	0.53	0.53	0.71	0.79	318
St6gal2	0.49	0.62	0.58	0.89	319
Asxl1	0.55	0.53	0.71	0.76	320
Itpkc	0.58	0.53	0.61	0.8	321
Smg7	0.49	0.48	0.71	1.06	322
1110065P20Rik	0.47	0.58	0.6	0.94	323
Zfp521	0.45	0.64	0.57	1.18	324
Tac4	0.57	0.52	0.58	0.87	325
Letmd1	0.58	0.68	0.53	0.83	326
Vgll4	0.4	0.63	0.7	1.11	327
Nes	0.57	0.63	0.65	0.72	328
Yrdc	0.47	0.58	0.6	0.94	329
Dtnbp1	0.44	0.62	0.62	0.93	330
Ppfibp1	0.55	0.6	0.59	0.78	331
Whsc1l1	0.49	0.71	0.56	0.87	332
Ank1	0.6	0.74	0.56	0.76	333
Ap2a1	0.44	0.6	0.78	0.84	334
Car7	0.55	0.52	0.61	0.83	335
Apln	0.62	0.59	0.67	0.7	336
Csnk1d	0.53	0.52	0.56	1.11	337
Zic3	0.48	0.54	0.64	0.89	338
Eif4g3	0.65	0.58	0.57	0.77	339
Man1a2	0.42	0.58	0.68	0.94	340
Fgf13	0.48	0.62	0.67	0.79	341
Nrxn2	0.65	0.48	0.74	0.78	342
Eif5a	0.6	0.57	0.53	0.87	343
Iars2	0.47	0.53	0.68	0.89	344
Myst3	0.47	0.63	0.97	0.76	345
Dnajc5	0.53	0.47	0.68	0.92	346
Cbx4	0.62	0.68	0.56	0.76	347
2410022L05Rik	0.4	0.68	0.76	0.9	348
Lrba	0.51	0.5	0.65	0.88	349
Uchl5	0.45	0.82	0.62	0.83	350
Vav3	0.45	0.68	0.79	0.78	351
Bpnt1	0.47	0.53	0.68	0.89	352
Trove2	0.45	0.82	0.62	0.83	353
Map3k3	0.49	0.6	0.61	0.83	354
Cry1	0.5	0.59	0.54	0.98	355
8430427H17Rik	0.44	0.66	0.57	1.12	356
Xpo7	0.46	0.6	0.61	0.88	357
Foxe1	0.49	0.58	0.57	0.91	358
Sipa1l2	0.62	0.57	0.5	1	359
Cog8	0.47	0.57	0.61	0.9	360
Git2	0.5	0.55	0.58	0.93	361
Cpe	0.44	0.57	0.67	0.9	362
Rbm15b	0.56	0.53	0.57	0.86	363
Tmem57	0.61	0.52	0.57	0.84	364
Six3os1	0.44	0.62	0.73	0.82	365
Ripk4	0.61	0.5	0.56	0.91	366
Bahcc1	0.53	0.71	0.5	1.01	367
Klf9	0.56	0.48	0.71	0.81	368
Foxa3	0.54	0.47	0.72	0.84	369
Sesn2	0.45	0.58	0.63	0.87	370
Tfdp1	0.55	0.52	0.56	0.9	371
Lyar	0.61	0.57	0.7	0.69	372
Ankrd13a	0.5	0.55	0.58	0.93	373
Adcy2	0.48	0.49	0.73	0.93	374
Zfp509	0.61	0.57	0.7	0.69	375
Rnpepl1	0.47	0.56	0.65	0.86	376
Prkag1	0.58	0.63	0.5	0.9	377
Pabpc1	0.55	0.6	0.56	0.8	378
6030419C18Rik	0.5	0.56	0.66	0.79	379
Atoh8	0.59	0.52	0.59	0.81	380
Tbc1d14	0.5	0.57	0.61	0.82	381
Tmem11	0.46	0.55	0.64	0.9	382
Ggnbp2	0.73	0.55	0.5	0.94	383
Six3	0.44	0.62	0.73	0.82	384
Otud5	0.5	0.62	0.61	0.79	385
Ascl1	0.6	0.53	0.57	0.81	386
Lmo4	0.62	0.42	0.79	0.91	387
Onecut3	0.56	0.48	0.6	0.91	388
Dixdc1	0.39	0.59	0.74	0.99	389
Fzd7	0.47	0.77	0.62	0.79	390
Mafa	0.47	0.57	0.7	0.8	391
Chmp2a	0.68	0.55	0.67	0.7	392
Zxdc	0.46	0.55	0.65	0.88	393
Ncald	0.38	0.63	0.7	1.04	394
Hrh3	0.66	0.42	0.71	0.92	395
Nrtn	0.55	0.49	0.58	0.96	396
Reep5	0.51	0.53	0.63	0.82	397
8030462N17Rik	0.62	0.56	0.51	0.89	398
Rbbp6	0.54	0.58	0.64	0.74	399
Cyr61	0.85	0.55	0.62	0.72	400
Rorb	0.41	0.75	0.6	0.95	401
Lrrc8d	0.48	0.66	0.61	0.79	402
Jarid2	0.53	0.62	0.62	0.74	403
Large	0.6	0.55	0.56	0.8	404
Mras	0.58	0.64	0.63	0.69	405
1700019D03Rik	0.45	0.5	0.68	1.09	406
Lrp8	0.63	0.61	0.54	0.77	407
Fnbp1	0.74	0.61	0.57	0.73	408
Cnot6l	0.57	0.49	0.58	0.89	409
B3galnt2	0.61	0.57	0.51	0.87	410
Pcf11	0.56	0.42	0.78	0.97	411
Paip1	0.46	0.55	0.68	0.84	412
Appbp2	0.62	0.52	0.61	0.76	413
Tpm4	0.58	0.46	0.73	0.8	414
Rbm16	0.53	0.57	0.52	0.93	415
Trio	0.51	0.65	0.5	1.18	416
Igfbp3	0.62	0.57	0.5	0.9	417
Chd4	0.46	0.5	0.65	1.07	418
Fblim1	0.47	0.63	0.66	0.77	419
Hnrpll	0.53	0.49	0.73	0.79	420
Clec11a	0.44	0.55	0.59	1.24	421
Dmrt3	0.54	0.61	0.51	0.88	422
Bap1	0.5	0.52	0.76	0.78	423
Macf1	0.52	0.55	0.63	0.77	424
Insr	0.47	0.52	0.73	0.83	425
2310021P13Rik	0.46	0.63	0.55	0.98	426
Phf7	0.5	0.52	0.76	0.78	427
Cdyl	0.48	0.52	0.59	0.97	428
Mta2	0.45	0.64	0.54	1.05	429
Akt1	0.37	0.7	0.66	1.01	430
3230401D17Rik	0.49	0.55	0.57	0.89	431
Rxra	0.55	0.47	0.74	0.79	432
AA960436	0.44	0.55	0.61	1.04	433
Creb1	0.47	0.56	0.62	0.83	434
Caskin1	0.51	0.49	0.64	0.86	435
Pou2f1	0.53	0.48	0.57	1.19	436
Iqsec3	0.42	0.71	0.59	0.91	437
Tcf7l2	0.8	0.59	0.49	0.85	438
Itgb3	0.64	0.52	0.56	0.8	439
Nfib	0.52	0.47	0.6	0.98	440
Ahcyl1	0.53	0.58	0.65	0.72	441
Zfp319	0.44	0.55	0.61	1.04	442
Pdpk1	0.53	0.73	0.52	0.82	443
Hes6	0.62	0.45	0.65	0.83	444
Stim1	0.52	0.58	0.59	0.77	445
Onecut2	0.51	0.53	0.6	0.82	446
Hoxd11	0.51	0.5	0.57	1.02	447
Aebp1	0.6	0.63	0.7	0.62	448
Tmem9b	0.46	0.5	0.75	0.87	449
Tusc1	0.54	0.44	0.69	0.91	450
Cacna2d1	0.75	0.52	0.52	0.86	451
Stat5b	0.49	0.76	0.56	0.8	452
Socs5	0.46	0.54	0.61	0.89	453
Prkar2a	0.93	0.51	0.54	0.83	454
Ppa2	0.55	0.58	0.59	0.75	455
Synj1	0.55	0.44	0.62	1.04	456
Hcn2	0.58	0.72	0.49	0.84	457
Lrrc47	1.08	0.5	0.72	0.7	458
Morf4l1	0.54	0.67	0.46	1.16	459
Pank1	0.5	0.61	0.63	0.74	460
Tcerg1l	0.54	0.47	0.61	0.87	461
Sox6	0.6	0.5	0.67	0.74	462
Siah1a	0.53	0.57	0.64	0.73	463
B3gat1	0.47	0.75	0.51	0.99	464
D730003I15Rik	0.55	0.5	0.62	0.79	465
Gabra2	0.53	0.52	0.61	0.79	466
Ptbp2	0.53	0.63	0.51	0.85	467
Fbxw11	0.51	0.57	0.67	0.73	468
Zfp644	0.48	0.57	0.73	0.75	469
Mtap1b	0.46	0.6	0.79	0.74	470
Prkar1b	0.33	0.66	0.73	1.06	471
Zfp692	0.46	0.57	0.79	0.76	472
Ndst1	0.49	0.58	0.68	0.75	473
C230021P08Rik	0.62	0.44	0.76	0.8	474
Fmnl1	0.49	0.55	0.67	0.76	475
Wdr33	0.45	0.61	0.6	0.82	476
Cdc42bpb	0.58	0.54	0.81	0.67	477
Taf5l	0.49	0.52	0.79	0.76	478
Pim3	0.6	0.52	0.59	0.76	479
Phf12	0.55	0.46	0.61	0.87	480
Sesn1	0.5	0.53	0.6	0.81	481
Mapk4	0.45	0.61	0.6	0.82	482
Fjx1	0.44	0.53	0.68	0.86	483
Mbnl3	0.54	0.46	0.67	0.82	484
Hand2	0.62	0.49	0.59	0.8	485
Adam23	0.66	0.48	0.54	0.89	486
C030014I23Rik	0.56	0.51	0.51	1.12	487
Znrf4	0.49	0.51	0.7	0.79	488
Lgi2	0.55	0.52	0.58	0.79	489
Hdac1	0.52	0.41	0.81	1.15	490
Kcmf1	0.46	0.6	0.56	0.88	491
Ankrd13d	0.58	0.69	0.63	0.64	492
Cdk9	0.49	0.66	0.51	0.89	493
Shank1	0.44	0.55	0.59	0.97	494
Atp6v1a	0.7	0.52	0.53	0.81	495
Has3	0.47	0.55	0.73	0.76	496
Sbf1	0.51	0.6	0.7	0.69	497
B4galnt3	0.49	0.47	0.62	0.94	498
Pdgfa	0.59	0.44	0.64	0.86	499
Zfp281	0.6	0.53	0.57	0.76	500
Pou3f3	0.43	0.61	0.57	0.92	501
Cfl2	0.6	0.46	0.58	0.87	502
Usp39	0.68	0.55	0.62	0.68	503
Ccdc92	0.48	0.66	0.52	0.89	504
Mbd6	0.47	0.53	0.57	0.94	505
Wasf1	0.6	0.48	0.69	0.74	506
Mertk	0.55	0.61	0.65	0.66	507
0610030E20Rik	0.68	0.55	0.62	0.68	508
Ripk2	0.47	0.47	0.66	0.98	509
Lemd2	0.57	0.51	0.52	0.93	510
Ube2v1	0.47	0.55	0.59	0.86	511
Nr3c1	0.55	0.48	0.63	0.79	512
Rufy3	0.53	0.55	0.5	1	513
Sfrs9	0.66	0.55	0.47	0.93	514
1110038D17Rik	0.65	0.4	0.66	0.98	515
Agpat6	0.44	0.55	0.7	0.8	516
Mef2a	0.62	0.45	0.7	0.77	517
Cdc40	0.6	0.48	0.69	0.74	518
Asf1a	0.5	0.53	0.72	0.74	519
Snrpd3	0.65	0.4	0.66	0.98	520
Bbx	0.53	0.52	0.65	0.74	521
Sfrs11	0.42	0.99	0.65	0.78	522
Serf2	0.49	0.47	0.62	0.96	523
Notch1	0.49	0.53	0.62	0.79	524
Mapkapk5	0.48	0.46	0.73	0.89	525
Ugp2	0.66	0.52	0.64	0.69	526
Atp2b2	0.44	0.71	0.51	1.3	527
Nfia	0.52	1.35	0.51	0.8	528
Ppp4c	0.66	0.42	0.61	0.94	529
Nufip2	0.49	0.57	0.67	0.73	530
Tcfl5	0.66	0.61	0.62	0.63	531
Bahd1	0.51	0.55	0.54	0.86	532
Cbx8	0.51	0.46	0.61	0.94	533
Pfdn5	0.51	0.44	0.65	1.04	534
Hoxd9	0.4	0.69	0.62	0.86	535
Polr3gl	0.49	0.52	0.65	0.78	536
Rras2	0.58	0.53	0.56	0.77	537
Dusp16	0.53	0.5	0.56	0.88	538
Ncoa2	0.38	0.56	0.74	0.89	539
5033430I15Rik	0.63	0.47	0.68	0.74	540
H19	0.54	0.39	0.86	1.17	541
Prkacb	0.57	0.65	0.51	0.78	542
Atxn1	0.63	0.47	0.68	0.74	543
Fbxl14	0.42	0.52	0.67	0.94	544
Nfe2l2	0.44	0.63	0.59	0.82	545
Junb	0.47	0.57	0.56	0.87	546
Trim67	0.62	0.41	0.61	1.11	547
Gnb4	0.45	0.5	0.65	0.88	548
BC033915	0.5	0.56	0.66	0.73	549
Lmx1a	0.49	0.58	0.65	0.73	550
Gad1	0.49	0.47	0.59	1.02	551
Slc6a8	0.5	0.49	0.59	0.89	552
Ptk2	0.42	0.55	0.73	0.83	553
Scmh1	0.54	0.55	0.51	0.87	554
Lmnb1	0.53	0.48	0.77	0.75	555
Zc3h8	0.53	0.63	0.57	0.73	556
Cdh2	0.49	0.5	0.57	0.95	557
E130018O15Rik	0.44	0.63	0.67	0.75	558
Golgb1	0.57	0.52	0.48	1.07	559
Ccnd1	0.56	0.58	0.59	0.7	560
Sp3	0.47	0.61	0.76	0.69	561
4833424O15Rik	0.57	0.52	0.59	0.75	562
Leprel1	0.55	0.47	0.59	0.84	563
Nuak1	0.54	0.51	0.57	0.81	564
Myrip	0.45	0.61	0.6	0.79	565
Sox3	0.58	0.72	0.47	0.82	566
Pias3	0.53	0.52	0.51	0.94	567
Fyn	0.56	0.53	0.52	0.84	568
Prdm13	0.34	0.55	0.93	1.08	569
Furin	0.5	0.53	0.59	0.8	570
Ap3d1	0.6	0.53	0.52	0.81	571
Atf1	0.53	0.57	0.53	0.8	572
Rpl7	0.55	0.58	0.54	0.76	573
Cdkn1c	0.64	0.6	0.45	0.87	574
Dchs1	0.52	0.58	0.51	0.84	575
Ankrd10	0.33	0.63	0.67	1	576
Rdh10	0.55	0.58	0.54	0.76	577
2700078K21Rik	0.48	0.55	0.59	0.8	578
Usp15	0.56	0.51	0.52	0.88	579
Hells	0.52	0.43	0.63	0.98	580
Ptf1a	0.53	0.47	0.54	1.06	581
Rnf130	0.46	1.04	0.58	0.76	582
Rhoq	0.44	0.54	0.67	0.79	583
Onecut1	0.73	1.44	0.43	0.83	584
Chka	0.67	0.4	0.66	0.88	585
Man2a1	0.68	0.49	0.58	0.76	586
Stam2	0.53	0.5	0.57	0.82	587
Ctcf	0.53	0.44	0.76	0.8	588
T	0.62	0.57	0.47	0.86	589
Mpp5	0.52	0.51	0.61	0.77	590
Ahctf1	0.53	0.45	0.62	0.86	591
Stk25	0.55	0.53	0.54	0.79	592
Nlk	0.49	0.55	0.53	0.9	593
Nf1	0.46	0.55	0.56	0.87	594
Gnai1	0.53	0.52	0.55	0.82	595
Gabrd	0.4	0.52	0.66	0.94	596
Map3k1	0.46	0.55	0.56	0.87	597
5830433M19Rik	0.45	0.72	0.69	0.7	598
Trmt1	0.38	0.85	0.56	1.04	599
Akap9	0.39	0.66	0.61	0.86	600
Prmt6	0.51	0.63	0.59	0.72	601
Eno3	0.57	0.49	0.64	0.73	602
Kctd1	0.55	0.48	0.54	0.89	603
Sntb2	0.49	0.57	0.59	0.76	604
Arhgap20	0.37	0.56	0.83	0.86	605
Gse1	0.51	0.52	0.61	0.76	606
Zadh2	0.57	0.5	0.6	0.75	607
Pvrl3	0.59	0.42	0.7	0.81	608
Kif21a	0.42	0.63	0.56	0.87	609
4933407C03Rik	0.49	0.6	0.53	0.83	610
3110047P20Rik	0.59	0.66	0.55	0.69	611
Gpr135	0.39	0.54	0.61	1.07	612
Edem3	0.51	0.53	0.6	0.76	613
En2	0.44	0.57	0.55	0.93	614
Gbe1	0.53	0.63	0.51	0.78	615
Nipbl	0.44	0.46	0.68	0.97	616
Elavl2	0.52	0.52	0.54	0.84	617
Pfn1	0.57	0.49	0.64	0.73	618
Rcor2	0.54	0.4	0.74	0.91	619
Lbxcor1	0.56	0.4	0.63	1.06	620
Prickle2	0.63	0.45	0.59	0.81	621
Rb1	0.53	0.55	0.55	0.78	622
Pi4k2a	0.54	0.99	0.54	0.71	623
Htra4	0.47	1.2	0.67	0.66	624
Myt1l	0.54	0.56	0.49	0.87	625
Fbxo5	0.43	0.53	0.66	0.81	626
Sned1	0.47	0.66	0.54	0.79	627
Heca	0.56	0.51	0.49	0.98	628
Tjp1	0.48	0.45	0.64	0.94	629
Rai2	0.48	0.44	0.67	0.95	630
Ptprj	0.42	0.69	0.54	0.89	631
Dgcr8	0.44	0.52	0.65	0.81	632
Nova2	0.6	0.53	0.51	0.8	633
Efhd2	0.58	0.52	0.66	0.66	634
E330009J07Rik	0.44	0.47	0.67	0.91	635
Pex1	0.53	0.57	0.73	0.62	636
Mkrn1	0.44	0.5	0.62	0.91	637
Cbx3	0.49	0.5	0.7	0.75	638
Pou4f2	0.53	0.6	0.61	0.66	639
Sqstm1	0.42	0.57	0.58	0.87	640
Zfp628	0.68	0.47	0.67	0.7	641
Gnpnat1	0.44	0.57	0.52	1.05	642
Spcs3	0.58	0.44	0.56	0.94	643
Lrp6	0.46	0.6	0.51	0.91	644
Slco3a1	0.5	0.53	0.59	0.77	645
Prdm16	0.52	0.41	0.81	0.87	646
Adamts8	0.52	0.45	0.63	0.83	647
E2f3	0.63	0.52	0.51	0.8	648
St8sia6	0.44	0.45	0.74	0.96	649
Atp11c	0.52	0.49	0.56	0.85	650
Dnajc11	0.45	0.5	0.69	0.8	651
4930546H06Rik	0.4	0.65	0.55	0.96	652
Rgs10	0.48	0.55	0.59	0.77	653
Pik3cb	0.69	0.53	0.54	0.73	654
Arhgef19	0.4	0.58	0.6	0.87	655
C030046E11Rik	0.5	0.59	0.6	0.71	656
Dlgap2	0.44	0.57	0.53	0.94	657
Erf	0.46	0.6	0.61	0.74	658
E2f1	0.66	0.45	0.59	0.79	659
Nudt4	0.54	0.56	0.46	0.94	660
Dag1	0.71	0.59	0.51	0.73	661
Adrb1	0.52	0.56	0.6	0.71	662
Tyro3	0.55	0.61	0.51	0.76	663
B4galt2	0.52	0.52	0.57	0.77	664
Slc7a5	0.4	0.46	0.82	1.11	665
Nfic	0.56	0.43	0.6	0.88	666
Katnal1	0.39	0.52	0.7	0.89	667
Bmp8a	0.49	0.58	0.6	0.73	668
Drap1	0.6	0.51	0.63	0.68	669
Nadk	0.52	0.5	0.51	0.98	670
Cebpg	0.54	0.45	0.83	0.74	671
AI837181	0.6	0.51	0.63	0.68	672
Vezf1	0.46	0.44	0.93	0.9	673
Tnfaip8	0.51	0.56	0.6	0.72	674
Kif21b	0.38	0.93	0.62	0.79	675
Ankrd13c	0.45	0.58	0.62	0.75	676
Pdlim4	0.64	0.44	0.56	0.87	677
Zbtb7c	0.68	0.48	0.48	0.95	678
Glt8d3	0.51	0.46	0.59	0.87	679
Gas2l1	0.53	0.41	0.67	0.9	680
AW555464	0.56	0.46	0.61	0.77	681
Slc39a6	0.4	0.56	0.57	1.02	682
Gpc4	0.54	0.54	0.5	0.85	683
1300014I06Rik	0.48	0.55	0.56	0.8	684
Grin2c	0.57	0.46	0.53	0.9	685
E130308A19Rik	0.54	0.5	0.57	0.77	686
6330442E10Rik	0.41	0.51	0.69	0.84	687
3110082D06Rik	0.42	0.89	0.67	0.72	688
Tsc22d4	0.44	0.55	0.55	0.93	689
D11Bwg0517e	0.51	0.46	0.58	0.87	690
Mgea5	0.35	0.56	0.8	0.85	691
Myh14	0.48	0.53	0.53	0.87	692
Brpf1	0.32	0.58	0.67	0.94	693
Srgap2	0.41	0.66	0.62	0.76	694
Fmnl2	0.51	0.55	0.48	0.92	695
1300018I17Rik	0.62	0.44	0.64	0.76	696
Tmcc1	0.44	0.55	0.53	1.01	697
Gbx2	0.41	0.72	0.54	0.86	698
Sall1	0.47	0.52	0.59	0.8	699
Susd4	0.53	0.56	0.62	0.66	700
Ank	0.42	0.55	0.59	0.87	701
Zfp276	0.62	0.44	0.64	0.76	702
1700011J10Rik	0.47	0.58	0.65	0.69	703
Slc44a1	0.56	0.5	0.48	0.94	704
Map2k2	0.32	0.59	0.69	0.88	705
Tsc22d1	0.48	0.49	0.61	0.81	706
Rims4	0.53	0.47	0.59	0.79	707
5930403L14Rik	0.52	0.41	0.69	0.87	708
Ehmt2	0.44	0.49	0.61	0.89	709
Clock	0.53	0.49	0.55	0.82	710
Prrt1	0.55	0.62	0.55	0.69	711
Senp8	0.47	0.51	0.63	0.76	712
Ccna1	0.55	0.45	0.54	0.91	713
Zbtb12	0.44	0.49	0.61	0.89	714
Cebpa	0.58	0.42	0.64	0.8	715
Fem1b	0.39	0.56	0.6	0.89	716
1810026J23Rik	0.41	0.61	0.74	0.73	717
Qk	0.53	0.46	0.64	0.76	718
Hif1a	0.48	0.56	0.52	0.84	719
Cacna1d	0.57	0.49	0.55	0.78	720
Srrm2	0.57	0.57	0.47	0.82	721
Yipf2	0.41	0.61	0.74	0.73	722
Myo9a	0.47	0.51	0.63	0.76	723
Gapvd1	0.59	0.55	0.51	0.76	724
Hs6st2	0.46	0.59	0.64	0.7	725
Cpsf4	0.48	0.57	0.61	0.72	726
Car11	0.46	0.58	0.51	0.87	727
Hmgb1	0.5	0.52	0.52	0.86	728
Trim44	0.44	0.66	0.65	0.69	729
Ppt2	0.55	0.62	0.55	0.69	730
D1Ertd622e	0.45	0.5	0.54	1.12	731
Wasf3	0.53	0.46	0.61	0.79	732
Herpud1	0.38	0.57	0.59	0.9	733
4922502B01Rik	0.33	0.63	0.88	0.8	734
2610018G03Rik	0.48	0.46	0.56	1.14	735
Cugbp1	0.4	0.84	0.51	1.02	736
Mctp1	0.46	0.65	0.48	0.9	737
Cnnm2	0.58	0.53	0.49	0.81	738
2810025M15Rik	0.62	0.45	0.6	0.76	739
Hcn4	0.5	0.45	0.69	0.79	740
6332401O19Rik	0.46	0.52	0.56	0.85	741
Rora	0.56	0.45	0.51	1.16	742
Rasal2	0.62	0.45	0.6	0.76	743
Snx30	0.45	0.5	0.57	0.91	744
Apba2	0.48	0.63	0.59	0.7	745
Klf16	0.56	0.45	0.54	0.88	746
Zfp131	0.48	0.51	0.55	0.85	747
Cxxc4	0.38	0.58	0.65	0.81	748
Etv5	0.36	0.52	0.76	0.87	749
Ptk7	0.37	0.54	0.61	0.96	750
Phyhipl	0.52	0.51	0.63	0.71	751
Klhl14	0.49	0.48	0.57	0.85	752
Nkpd1	0.56	0.5	0.61	0.7	753
Myh9	0.6	0.57	0.56	0.66	754
Homer1	0.57	0.52	0.48	0.84	755
Zfp316	0.37	0.57	0.58	1	756
Usp3	0.5	0.48	0.71	0.73	757
Sox2	0.4	0.52	0.59	0.98	758
Rasgef1a	0.42	0.6	0.53	0.88	759
Gatad2a	0.55	0.57	0.53	0.73	760
Zfp335	0.51	0.61	0.45	0.89	761
Flnc	0.51	0.42	0.59	1.2	762
Pcdh1	0.57	0.64	0.54	0.66	763
Spred1	0.47	0.42	0.65	1.06	764
Bcan	0.59	0.55	0.56	0.68	765
Yes1	0.57	0.41	0.61	0.86	766
1110012D08Rik	0.58	0.43	0.6	0.81	767
Rybp	0.57	0.5	0.62	0.68	768
Bet1l	0.54	0.63	0.53	0.7	769
Bcor	0.54	0.46	0.61	0.76	770
Safb	0.49	0.49	0.55	0.86	771
Matn2	0.38	0.52	0.59	1.15	772
Nckap1	0.57	0.58	0.51	0.73	773
Prr3	0.53	0.57	0.44	0.93	774
Kpna4	0.51	0.68	0.62	0.59	775
2700046G09Rik	0.5	0.48	0.54	0.88	776
Lhx3	0.51	0.47	0.68	0.73	777
Abhd12	0.42	0.53	0.71	0.76	778
Fkbp2	0.45	0.59	0.63	0.71	779
Safb2	0.49	0.49	0.55	0.86	780
Sf1	0.37	0.51	0.71	0.88	781
Atp1a3	0.58	0.5	0.59	0.7	782
Myl7	0.49	0.6	0.53	0.76	783
Sez6l	0.44	0.55	0.52	0.93	784
Ric8	0.54	0.63	0.53	0.7	785
Narg1	0.49	0.5	0.62	0.75	786
Yy1	0.5	0.48	0.58	0.81	787
Reln	0.55	0.46	0.55	0.82	788
Taok3	0.33	0.57	0.7	0.86	789
Upp2	0.47	0.66	0.48	0.86	790
Ptgfrn	0.38	0.5	0.7	0.88	791
Tbc1d12	0.52	0.56	0.54	0.74	792
Phf21b	0.51	0.49	0.53	0.87	793
Slc39a10	0.41	0.56	0.65	0.76	794
2310014L17Rik	0.46	0.58	0.67	0.67	795
Thoc7	0.53	0.52	0.47	0.91	796
Htra3	0.35	0.49	0.76	1.1	797
Rtn4	0.49	0.44	0.7	0.8	798
Ldha	0.58	0.5	0.61	0.67	799
Ptma	0.47	0.72	0.54	0.73	800
Cyp51	0.33	0.66	0.64	0.82	801
Rgmb	0.51	0.49	0.52	0.89	802
Ppm1h	0.41	0.51	0.63	0.84	803
Dlk1	0.43	0.48	0.58	1.07	804
Smox	0.38	0.53	0.59	0.99	805
Cables1	0.53	0.45	0.54	0.89	806
Lhx4	0.38	0.58	0.57	0.89	807
Zbtb1	0.54	0.54	0.46	0.87	808
Scrt1	0.33	0.6	0.62	0.87	809
Pcbp1	0.46	0.42	0.65	1.04	810
1500002C15Rik	0.52	0.61	0.54	0.7	811
4933436C20Rik	0.47	0.46	0.59	0.87	812
Gmds	0.53	0.55	0.56	0.71	813
Nek1	0.4	0.57	0.53	0.97	814
Dnajb12	0.37	0.69	0.63	0.77	815
Zdhhc23	0.44	0.55	0.51	0.94	816
Ubqln1	0.44	0.47	0.59	0.97	817
Ehmt1	0.36	0.58	0.65	0.82	818
1110028C15Rik	0.47	0.48	0.65	0.76	819
Ypel5	0.51	0.51	0.64	0.69	820
Kcna1	0.38	0.52	0.67	0.85	821
Zbtb25	0.54	0.54	0.46	0.87	822
Zfp668	0.56	0.47	0.59	0.74	823
Atp5d	0.45	0.48	0.57	0.91	824
Pgbd5	0.64	0.55	0.53	0.69	825
Prkg1	0.54	0.45	0.57	0.81	826
Nkx2-4	0.42	0.55	0.54	0.89	827
Rps6ka3	0.64	0.49	0.53	0.76	828
Tbrg3	0.4	0.49	0.59	1.08	829
B230380D07Rik	0.45	0.48	0.66	0.79	830
Gpc1	0.38	0.58	0.54	0.99	831
Slc41a2	0.54	0.43	0.66	0.77	832
Kctd12	0.55	0.41	0.7	0.78	833
Enah	0.6	0.42	0.54	0.92	834
Ggn	0.5	0.58	0.59	0.67	835
Neo1	0.43	0.51	0.63	0.79	836
Cbln1	0.67	0.52	0.5	0.76	837
Prrx2	0.51	0.53	0.57	0.73	838
Kcna7	0.58	0.45	0.61	0.74	839
4930515G01Rik	0.5	0.55	0.55	0.75	840
E4f1	0.42	0.57	0.73	0.72	841
Mdfi	0.46	0.49	0.61	0.79	842
2310061J03Rik	0.49	0.55	0.53	0.78	843
3110049J23Rik	0.52	0.53	0.52	0.77	844
Bai1	0.49	0.46	0.59	0.83	845
2310068J16Rik	0.58	0.49	0.5	0.83	846
Ddit3	0.47	0.53	0.49	0.94	847
Bcr	0.45	0.59	0.52	0.81	848
Baiap2	0.53	0.52	0.53	0.76	849
Prep	0.47	0.51	0.69	0.71	850
Pkp3	0.46	0.5	0.61	0.77	851
Gspt1	0.44	0.47	0.62	0.84	852
Sccpdh	0.41	0.53	0.6	0.83	853
Atad2	0.51	0.71	0.53	0.69	854
Spred3	0.5	0.58	0.59	0.67	855
Rpl28	0.54	0.45	0.64	0.74	856
Ipmk	0.58	0.67	0.49	0.71	857
Rint1	0.48	0.55	0.5	0.86	858
Cltb	0.42	0.49	0.65	0.84	859
Dlgap3	0.47	0.47	0.54	0.98	860
Flot1	0.49	0.49	0.55	0.82	861
Rab11fip4	0.33	0.6	0.58	0.94	862
Vps54	0.6	0.46	0.53	0.8	863
Cdk2ap1	0.57	0.49	0.55	0.75	864
Socs2	0.52	0.67	0.43	0.84	865
Lin7b	0.48	0.45	0.59	0.87	866
Six2	0.55	0.49	0.55	0.76	867
Ppm1a	0.45	0.54	0.61	0.74	868
Rps19bp1	0.42	0.49	0.59	0.94	869
Pus7	0.48	0.55	0.5	0.86	870
Banp	0.53	0.52	0.53	0.76	871
Nr4a3	0.47	0.77	0.45	0.87	872
Chmp7	0.55	0.41	0.61	0.84	873
Ddef2	0.71	0.51	0.49	0.77	874
Arf5	0.57	0.58	0.48	0.75	875
Mid2	0.5	0.52	0.5	0.85	876
2700045P11Rik	0.42	0.57	0.62	0.74	877
Card10	0.42	0.46	0.68	0.87	878
1110007C09Rik	0.48	0.57	0.51	0.8	879
Lamc1	0.47	0.56	0.48	0.89	880
Chd7	0.52	0.58	0.45	0.84	881
Grhl2	0.47	0.44	0.62	0.87	882
2410004B18Rik	0.49	0.47	0.56	0.85	883
Zfp592	0.54	0.47	0.56	0.77	884
Vti1b	0.43	0.64	0.55	0.77	885
Fyttd1	0.44	0.57	0.62	0.71	886
Gabbr1	0.71	0.51	0.44	0.86	887
Wee1	0.5	0.47	0.59	0.77	888
Rab11fip5	0.57	0.5	0.56	0.72	889
Vipr1	0.41	0.59	0.63	0.73	890
Ier3	0.49	0.49	0.55	0.82	891
Paqr9	0.37	0.56	0.66	0.79	892
Arhgdig	0.57	0.43	0.55	0.86	893
Ankrd12	0.49	0.46	0.61	0.79	894
Hmx2	0.4	0.53	0.61	0.8	895
Rcor1	0.5	0.48	0.49	1.14	896
Arfgef2	0.4	0.58	0.59	0.79	897
Ski	0.45	0.47	0.63	0.8	898
Slc28a2	0.55	0.4	0.93	0.76	899
Rnf5	0.55	0.46	0.55	0.79	900
Bcl11b	0.43	0.46	0.63	0.87	901
Pigw	0.55	0.44	0.58	0.8	902
Irf2bp2	0.58	0.41	0.61	0.8	903
Brd1	0.53	0.46	0.56	0.8	904
Rgs11	0.57	0.43	0.55	0.86	905
Polr3e	0.46	0.47	0.59	0.84	906
Lyzl4	0.41	0.59	0.63	0.73	907
Epha6	0.8	0.5	0.48	0.78	908
Slc35b2	0.4	0.51	0.61	0.86	909
Htr7	0.43	0.53	0.57	0.81	910
Agpat1	0.55	0.46	0.55	0.79	911
Tacc1	0.55	0.44	0.61	0.76	912
Adra2c	0.5	0.57	0.52	0.75	913
Efna5	0.49	0.62	0.47	0.82	914
Pdia2	0.57	0.43	0.55	0.86	915
Btbd11	0.5	0.69	0.52	0.71	916
Slc32a1	0.47	0.55	0.65	0.66	917
Mast2	0.43	0.44	0.66	0.94	918
Tmem117	0.4	0.6	0.53	0.87	919
BC011248	1.1	0.54	0.5	0.72	920
Nr2f2	0.4	0.68	1.18	0.67	921
Cic	0.48	0.53	0.61	0.7	922
Cirbp	0.32	0.59	0.6	0.88	923
Aplp1	0.4	0.47	0.61	0.94	924
Sema4c	0.62	0.4	0.62	0.79	925
1110036O03Rik	0.46	0.6	0.53	0.76	926
Akap10	0.49	0.49	0.56	0.8	927
Foxf1a	0.51	0.44	0.56	0.9	928
Igfbp4	0.42	0.46	0.58	1.14	929
Aff3	0.49	0.5	0.57	0.76	930
Eif2c2	0.53	0.46	0.62	0.73	931
Nufip1	0.53	0.44	0.58	0.81	932
Gm962	0.48	0.43	0.63	0.85	933
Yif1a	0.52	0.43	0.57	0.88	934
Midn	0.58	0.45	0.52	0.84	935
Odz4	0.42	0.53	0.53	0.9	936
Bcl6b	1.17	0.52	0.5	0.73	937
Bcl7a	0.37	0.55	0.58	0.89	938
Mesp1	0.44	0.55	0.53	0.84	939
Pa2g4	0.37	0.69	0.75	0.71	940
Slc2a8	0.34	0.55	0.68	0.82	941
Fkbp10	0.46	0.6	0.53	0.76	942
Myo7a	0.4	0.6	0.61	0.74	943
Endog	0.4	0.58	0.54	0.86	944
Rnd2	0.53	0.46	0.53	0.83	945
Cdc42	0.56	0.5	0.51	0.77	946
Ulk2	0.4	0.63	0.56	0.8	947
B630019K06Rik	0.48	0.52	0.59	0.73	948
Timd4	0.42	0.53	0.53	0.9	949
Ptpre	0.81	0.5	0.61	0.57	950
Foxl1	0.47	0.57	0.53	0.76	951
Epm2a	0.56	0.45	0.72	0.67	952
3110006E14Rik	0.46	0.55	0.54	0.77	953
Bmpr2	0.47	0.45	0.57	0.89	954
Spry3	0.36	0.57	0.93	0.75	955
Prox1	0.45	0.56	0.62	0.69	956
9830001H06Rik	0.53	0.53	0.51	0.76	957
Brunol5	0.47	0.43	0.69	0.81	958
Slc25a28	0.58	0.51	0.63	0.58	959
Brwd1	0.49	0.47	0.62	0.74	960
Cnn2	0.67	0.43	0.57	0.77	961
ORF61	0.67	0.43	0.57	0.77	962
Disp1	0.38	0.49	0.73	0.85	963
Rnf166	0.42	0.63	0.53	0.8	964
Sox21	0.5	0.46	0.55	0.84	965
Adam10	0.67	0.48	0.43	0.93	966
Pkp4	0.61	0.5	0.48	0.79	967
L3mbtl3	0.47	0.53	0.6	0.71	968
Lypla2	0.52	0.58	0.51	0.73	969
Acot7	0.49	0.55	0.57	0.7	970
Tia1	0.46	0.47	0.59	0.81	971
2410016O06Rik	0.5	0.46	0.55	0.84	972
Hmx1	0.42	0.55	0.67	0.72	973
Insm1	0.59	0.47	0.51	0.79	974
Kifc3	0.6	0.44	0.53	0.83	975
Polr3h	0.51	0.44	0.65	0.76	976
Rcc1	0.45	0.63	0.54	0.73	977
Vat1	0.53	0.46	0.53	0.83	978
Trim47	0.53	0.55	0.5	0.76	979
Hap1	0.42	0.57	0.61	0.73	980
AU040829	0.49	0.41	0.58	1.14	981
Ankrd9	0.5	0.59	0.46	0.81	982
Map3k9	0.5	0.59	0.49	0.77	983
Stxbp5l	0.44	0.63	0.45	0.94	984
Zfyve16	0.55	0.52	0.56	0.68	985
Tcf7	0.44	0.52	0.56	0.8	986
Cacna1a	0.82	0.46	0.5	0.8	987
Abcd1	0.52	0.41	0.67	0.79	988
Ghsr	0.4	0.65	0.51	0.85	989
Mll3	0.5	0.46	0.55	0.82	990
Prkg2	0.59	0.44	0.55	0.79	991
Fubp1	0.59	0.5	0.56	0.68	992
Clstn1	0.54	0.58	0.51	0.7	993
Slc9a3r2	0.49	0.57	0.47	0.82	994
Spryd3	0.44	0.57	0.59	0.73	995
Tspan17	0.4	0.42	0.79	1.03	996
AA415398	0.45	0.5	0.54	0.84	997
Ephb3	0.4	0.52	0.53	1.23	998
Rap2a	0.44	0.52	0.7	0.71	999
Flot2	0.55	0.49	0.53	0.76	1000
Zswim5	0.54	0.47	0.6	0.7	1001
Foxj3	0.45	0.5	0.54	0.84	1002
Zfyve27	0.45	0.56	0.6	0.71	1003
Tmem62	0.53	0.47	0.62	0.69	1004
Dnajb4	0.59	0.5	0.56	0.68	1005
1700093J21Rik	0.49	0.47	0.62	0.74	1006
B230120H23Rik	0.4	0.47	0.59	1.09	1007
Galnt7	0.44	0.55	0.5	0.9	1008
Lrp11	0.52	0.56	0.6	0.61	1009
Icam5	0.45	0.48	0.63	0.76	1010
Mgat4b	0.49	0.46	0.56	0.83	1011
Dos	0.45	0.48	0.57	0.84	1012
Jak2	0.63	0.45	0.51	0.81	1013
Insm2	0.5	0.48	0.63	0.71	1014
Siah2	0.34	0.47	0.7	1.04	1015
Tmem121	0.52	0.51	0.43	1.01	1016
Epha10	0.67	0.44	0.51	0.84	1017
Crot	0.39	0.52	0.82	0.75	1018
Paqr4	0.62	0.43	0.58	0.76	1019
Zdhhc5	0.53	0.45	0.59	0.76	1020
Tmem90a	0.58	0.51	0.46	0.81	1021
Mtdh	0.53	0.52	0.56	0.69	1022
Hoxb2	0.49	0.46	0.58	0.8	1023
Sh3glb1	0.51	0.6	0.51	0.72	1024
Hhex	0.58	0.48	0.49	0.81	1025
Vash1	0.41	0.54	0.52	0.91	1026
BC017647	0.57	0.44	0.58	0.76	1027
Ckap4	0.47	0.45	0.6	0.81	1028
Pax6	1.02	0.42	0.65	0.69	1029
Unc13a	0.4	0.85	0.61	0.69	1030
Egr4	0.44	0.52	0.51	0.91	1031
Mfhas1	0.4	0.52	0.67	0.76	1032
Kifc2	0.58	0.41	0.68	0.73	1033
Stim2	0.55	0.46	0.5	0.86	1034
Usp10	0.38	0.55	0.61	0.8	1035
Lass5	0.42	0.52	0.62	0.76	1036
Zfpm1	0.44	0.49	0.53	0.97	1037
Abtb1	0.61	0.58	0.51	0.65	1038
Ldlrad3	0.47	0.45	0.54	0.99	1039
Cyhr1	0.58	0.41	0.68	0.73	1040
Ubtf	0.44	0.52	0.58	0.76	1041
Ing2	0.49	0.52	0.56	0.73	1042
Mapk8ip3	0.44	0.41	0.79	0.89	1043
Grem1	0.57	0.4	0.57	0.86	1044
H2afz	0.51	0.5	0.68	0.62	1045
Megf8	0.58	0.74	0.43	0.74	1046
Gch1	0.42	0.44	0.67	0.88	1047
Fgd1	0.46	0.52	0.56	0.76	1048
Fxyd1	0.5	0.45	0.51	1	1049
Elavl1	0.47	0.63	0.44	0.87	1050
Tshz1	0.57	0.5	0.51	0.75	1051
Nipa1	0.32	0.68	0.72	0.74	1052
Pdcd10	0.49	0.47	0.65	0.72	1053
Epb4,1l3	0.53	0.57	0.58	0.58	1054
Kcnmb4	0.43	0.45	0.6	0.91	1055
1810031K17Rik	0.53	0.5	0.6	0.66	1056
G6pc3	0.66	0.49	0.47	0.8	1057
Hoxc5	0.49	0.57	0.53	0.73	1058
Xpo6	0.54	0.47	0.53	0.77	1059
Gm88	0.46	0.76	0.5	0.76	1060
Vps16	0.47	0.47	0.54	0.86	1061
Nin	0.43	0.62	0.46	0.91	1062
Serpini1	0.49	0.47	0.65	0.72	1063
Tle4	0.48	0.51	0.57	0.74	1064
Srpk2	0.5	0.44	0.67	0.75	1065
Ube2i	0.75	0.54	0.5	0.69	1066
Gm2a	0.4	0.46	0.64	0.9	1067
Gja3	0.35	0.63	0.52	0.95	1068
Gm106	0.49	0.5	0.48	0.89	1069
1110049F12Rik	0.49	0.41	0.63	0.84	1070
Hpcal1	0.52	0.46	0.52	0.84	1071
Tysnd1	0.43	0.56	0.49	0.91	1072
Gcap14	0.44	0.46	0.58	0.88	1073
Doc2b	0.53	0.49	0.53	0.76	1074
Cnih2	0.5	0.53	0.46	0.85	1075
Gdpd5	0.68	0.39	0.53	0.94	1076
Nfatc2	0.38	0.53	0.57	0.86	1077
Lrrfip2	0.5	0.59	0.46	0.79	1078
Dnajb14	0.51	0.5	0.68	0.62	1079
Sbk1	0.44	0.66	0.56	0.7	1080
2900052L18Rik	0.53	0.46	0.53	0.8	1081
Irak3	0.52	0.56	0.43	0.84	1082
Ybx2	0.55	0.44	0.58	0.76	1083
Gas1	0.4	0.55	0.7	0.71	1084
Slc30a1	0.34	0.58	0.62	0.79	1085
Slc35d3	0.5	0.45	0.54	0.84	1086
Hoxa13	0.42	0.52	0.53	0.88	1087
Lta4h	0.41	0.45	0.6	0.98	1088
AA388235	0.49	0.54	0.52	0.76	1089
Slc23a2	0.59	0.45	0.45	0.99	1090
Hmga2	0.56	0.45	0.57	0.74	1091
C030039L03Rik	0.66	0.42	0.51	0.87	1092
Shb	0.49	0.44	0.63	0.77	1093
Lrp3	0.5	0.45	0.59	0.77	1094
Opn3	0.55	0.45	0.48	0.92	1095
Rtn4r	0.44	0.52	0.51	0.87	1096
Adamts7	0.41	0.51	0.63	0.76	1097
Chml	0.55	0.45	0.48	0.92	1098
Map3k10	0.66	0.42	0.51	0.87	1099
Eef2k	0.4	0.47	0.86	0.77	1100
Mxi1	0.54	0.48	0.54	0.74	1101
Mpzl1	0.38	0.8	0.62	0.69	1102
Mapk6	0.5	0.45	0.57	0.79	1103
Vamp2	0.53	0.49	0.53	0.76	1104
Ccdc96	0.55	0.46	0.55	0.75	1105
Egr3	0.44	0.44	0.58	0.95	1106
Arl6ip6	0.53	0.58	0.48	0.73	1107
Fubp3	0.4	0.53	0.68	0.73	1108
1700018A04Rik	0.46	0.42	0.62	0.87	1109
Ppm1b	0.6	0.49	0.5	0.76	1110
Sdc3	0.43	0.55	0.69	0.66	1111
Ccdc64	0.55	0.52	0.44	0.82	1112
Farp2	0.41	0.45	0.65	0.86	1113
Sorcs1	0.48	0.45	0.89	0.71	1114
Nrp1	0.44	0.55	0.53	0.8	1115
Hipk1	0.42	0.55	0.48	0.98	1116
Foxf2	0.46	0.42	0.62	0.87	1117
Prpf40a	0.53	0.58	0.48	0.73	1118
Pex10	0.47	0.41	0.6	0.94	1119
Ptchd1	0.52	0.54	0.47	0.79	1120
Orc4l	0.4	0.58	0.54	0.79	1121
Fbxl20	0.44	0.63	0.56	0.69	1122
Ntn1	0.55	0.49	0.47	0.83	1123
Acvr2a	0.47	0.45	0.54	0.89	1124
Atp1b1	0.58	0.5	0.51	0.73	1125
Pnrc1	0.67	0.41	0.57	0.77	1126
Btbd1	0.44	0.45	0.61	0.84	1127
Fkrp	0.48	0.55	0.43	0.94	1128
1700104B16Rik	0.47	0.57	0.53	0.73	1129
Slc26a8	0.42	0.51	0.58	0.79	1130
Col9a3	0.51	0.53	0.54	0.69	1131
Cacna2d2	0.6	0.56	0.49	0.69	1132
Ppa1	0.47	0.45	0.57	0.84	1133
Tsc22d2	0.51	0.42	0.62	0.78	1134
Glcci1	0.42	0.5	0.65	0.75	1135
Mki67	0.62	0.39	0.61	0.77	1136
Hs3st3b1	0.46	0.52	0.58	0.73	1137
Ehbp1	0.53	0.46	0.64	0.66	1138
2610019F03Rik	0.33	0.55	0.59	0.87	1139
Fzd8	0.49	0.56	0.48	0.79	1140
Ace	0.38	0.49	0.61	0.87	1141
Kif2a	0.51	0.44	0.62	0.74	1142
Lrrc8a	0.34	0.84	0.59	0.76	1143
Gtf2e2	0.47	0.57	0.53	0.73	1144
Tob1	1.08	0.46	0.44	0.87	1145
Whsc1	0.59	0.44	0.5	0.86	1146
Btbd9	0.66	0.41	0.52	0.86	1147
Dazap2	0.51	0.49	0.56	0.73	1148
Prtg	0.52	0.45	0.49	0.93	1149
Zfp161	0.51	0.46	0.52	0.82	1150
Mapk14	0.42	0.51	0.58	0.79	1151
Sec23ip	0.52	0.45	0.59	0.74	1152
Mlf2	0.8	0.39	0.53	0.88	1153
Syn2	0.49	0.45	0.56	0.81	1154
Nfkb2	0.65	0.43	0.63	0.68	1155
Sertad4	0.38	0.48	0.57	1.16	1156
Srp19	0.47	0.48	0.63	0.72	1157
AI314831	0.53	0.47	0.59	0.69	1158
Plxna4	0.46	0.52	0.56	0.75	1159
1110007A13Rik	0.52	0.45	0.59	0.74	1160
Hr	0.48	0.46	0.67	0.71	1161
Zfp451	0.34	0.56	0.57	0.86	1162
Supt3h	0.6	0.49	0.52	0.72	1163
Tdrd6	0.46	0.46	0.55	0.86	1164
Cxxc5	0.45	0.45	0.6	0.82	1165
Rbm9	0.4	0.46	0.62	0.87	1166
Mier1	0.52	0.41	0.63	0.77	1167
Slc19a2	0.51	0.5	0.6	0.66	1168
Osbpl6	0.55	0.47	0.54	0.73	1169
Dock3	0.52	0.4	0.6	0.83	1170
Sbf2	0.36	0.53	0.59	0.84	1171
Brsk2	0.34	0.5	0.67	0.84	1172
Gins4	0.42	0.53	0.57	0.76	1173
Grik5	0.44	0.5	0.48	1.47	1174
Atxn7l3	0.4	0.55	0.5	1.01	1175
S100pbp	0.54	0.52	0.54	0.66	1176
2900006K08Rik	0.52	0.48	0.52	0.77	1177
Acbd3	0.43	0.5	0.6	0.76	1178
Cnnm1	0.48	0.43	0.6	0.81	1179
Bdnf	0.49	0.4	0.62	0.86	1180
Pcnx	0.45	0.59	0.46	0.84	1181
Zbtb40	0.4	0.52	0.69	0.73	1182
Idh3b	0.42	0.47	0.57	0.86	1183
Gabbr2	0.58	0.52	0.45	0.77	1184
Ptpla	0.36	0.55	0.54	0.92	1185
Casc4	0.49	0.61	0.45	0.79	1186
Numb	0.5	0.54	0.46	0.81	1187
Gopc	0.45	0.45	0.6	0.81	1188
Yars	0.54	0.52	0.54	0.66	1189
Gclc	0.47	0.48	0.6	0.73	1190
Wt1	0.53	0.47	0.59	0.69	1191
Nsg1	0.55	0.46	0.44	0.96	1192
Gli2	0.58	0.5	0.54	0.66	1193
Tanc1	0.49	0.47	0.51	0.86	1194
Mbtd1	0.55	0.44	0.56	0.76	1195
Elovl2	0.46	0.49	0.56	0.77	1196
Rreb1	0.53	0.47	0.48	0.84	1197
St3gal1	0.42	0.74	0.59	0.66	1198
C130039O16Rik	0.45	0.59	0.46	0.84	1199
Tsfm	0.37	0.56	0.6	0.77	1200
Zdhhc14	0.4	0.43	0.67	0.93	1201
Fgf3	0.48	0.5	0.53	0.77	1202
Entpd5	0.52	0.48	0.52	0.77	1203
Tfb2m	0.45	0.5	0.57	0.76	1204
Uqcr	0.43	0.53	0.49	0.91	1205
Mocs3	0.44	0.5	0.62	0.73	1206
Nf2	0.44	0.57	0.61	0.66	1207
Polg	0.46	0.55	0.51	0.77	1208
Dpysl4	0.5	0.47	0.61	0.7	1209
Ywhaz	0.44	0.49	0.56	0.8	1210
Arfgef1	0.49	0.42	0.57	0.86	1211
Dhx15	0.59	0.46	0.52	0.75	1212
Trim28	0.46	0.45	0.59	0.8	1213
9630058J23Rik	0.45	0.5	0.57	0.76	1214
Rai1	0.51	0.55	0.53	0.69	1215
Hipk3	0.44	0.53	0.54	0.76	1216
Kcnn1	0.4	0.46	0.61	0.87	1217
E130303B06Rik	0.49	0.6	0.59	0.52	1218
Ndufv2	0.42	0.46	0.55	1.07	1219
Fat4	0.51	0.45	0.56	0.78	1220
Speg	0.43	0.5	0.6	0.76	1221
Nr4a2	0.49	0.58	0.45	0.79	1222
4933405L10Rik	0.49	0.6	0.59	0.52	1223
Cops5	0.43	0.45	0.57	0.92	1224
Irf5	0.44	0.5	0.56	0.78	1225
Chic2	0.5	0.46	0.5	0.89	1226
Prickle1	0.47	0.46	0.53	0.87	1227
Stox2	0.49	0.44	0.61	0.76	1228
Zfp574	0.44	0.5	0.48	1.47	1229
Wnt9a	0.53	0.55	0.53	0.66	1230
Dpm1	0.44	0.5	0.62	0.73	1231
Nrg3	0.55	0.44	0.52	0.81	1232
Vax1	0.32	0.48	0.69	0.88	1233
Ina	0.5	0.45	0.6	0.74	1234
4930442E04Rik	0.32	0.48	0.69	0.88	1235
Gabpb1	0.49	0.53	0.48	0.79	1236
Igf1r	0.48	0.39	0.59	1	1237
Rnf180	0.53	0.49	0.48	0.8	1238
Carf	0.66	0.53	0.48	0.69	1239
Ebf3	0.42	0.45	0.8	0.77	1240
Arntl	0.48	0.45	0.59	0.77	1241
Nup153	0.57	0.49	0.62	0.52	1242
Sdk1	0.48	0.46	0.52	0.86	1243
Wapal	0.37	0.63	0.55	0.78	1244
Bbc3	0.42	0.45	0.61	0.84	1245
Cited2	0.45	0.53	0.49	0.84	1246
Fut8	0.52	0.43	0.58	0.77	1247
Wdr12	0.66	0.53	0.48	0.69	1248
Otud4	0.53	0.46	0.5	0.83	1249
5530400B01Rik	0.48	0.47	0.48	0.97	1250
A730089K16Rik	0.5	0.52	0.58	0.65	1251
Pcsk7	0.41	0.59	0.46	0.93	1252
Ebf4	0.42	0.47	0.57	0.86	1253
Pnck	0.46	0.44	0.59	0.82	1254
Mllt10	0.53	0.47	0.48	0.82	1255
Pkd2	0.39	0.52	0.64	0.75	1256
Gramd1a	0.34	0.74	0.51	0.87	1257
Bsn	0.47	0.53	0.46	0.86	1258
Eml2	0.68	0.5	0.56	0.57	1259
Lancl3	0.5	0.49	0.53	0.76	1260
Tcte2	0.49	0.43	0.55	0.86	1261
Nt5dc2	0.42	0.49	0.55	0.84	1262
Sema3f	0.43	0.61	0.51	0.76	1263
Marcksl1	0.4	0.58	0.57	0.73	1264
Ifrd1	0.43	0.4	0.72	0.87	1265
Cse1l	0.47	0.47	0.51	0.86	1266
Elmo1	0.46	0.57	0.51	0.74	1267
Mrpl40	0.4	0.6	0.56	0.74	1268
Ccrn4l	0.4	0.55	0.62	0.72	1269
Maea	0.44	0.57	0.55	0.72	1270
Plec1	0.49	0.52	0.47	0.83	1271
Unc5b	0.37	0.59	0.77	0.67	1272
5031439G07Rik	0.4	0.63	0.56	0.73	1273
Lgi4	0.5	0.45	0.48	1	1274
H2afy	0.48	0.49	0.45	1.03	1275
Dnmt3a	0.52	0.51	0.46	0.81	1276
Apbb2	0.42	0.52	0.52	0.86	1277
Zfp568	0.5	0.76	0.51	0.64	1278
Dcun1d3	0.54	0.45	0.53	0.77	1279
Slc9a2	0.38	0.48	0.6	0.86	1280
St8sia2	0.46	0.53	0.51	0.77	1281
D330050I23Rik	0.49	0.52	0.56	0.69	1282
Osbp2	0.55	0.41	0.56	0.8	1283
Dtwd1	0.36	0.58	0.59	0.76	1284
Raf1	0.61	0.39	0.56	0.81	1285
Plag1	0.54	0.41	0.69	0.7	1286
Mtap6	0.54	0.45	0.53	0.77	1287
Foxo6	0.49	0.47	0.54	0.77	1288
Nags	0.82	0.44	0.64	0.59	1289
Anp32b	0.45	0.52	0.72	0.59	1290
Phkg2	0.34	0.5	0.61	0.87	1291
B230396O12Rik	0.45	0.5	0.54	0.77	1292
Nudt22	0.39	0.51	0.54	0.88	1293
Chchd7	0.54	0.41	0.69	0.7	1294
Kcnc1	0.42	0.5	0.51	0.9	1295
Slc25a37	0.46	0.46	0.58	0.78	1296
Mllt4	0.49	0.43	0.55	0.86	1297
Hivep1	0.59	0.42	0.51	0.84	1298
Inppl1	0.46	0.58	0.53	0.7	1299
Gabra5	0.4	0.45	0.86	0.77	1300
Idh2	0.52	0.53	0.48	0.74	1301
Dbndd1	0.51	0.46	0.5	0.83	1302
Usp30	0.48	0.49	0.58	0.72	1303
Scube1	0.44	0.52	0.47	0.94	1304
Pard6b	0.47	0.47	0.57	0.76	1305
Galnt14	0.44	0.49	0.58	0.76	1306
Pde4a	0.39	0.45	0.6	0.96	1307
Mapt	0.51	0.41	0.53	0.94	1308
Prkca	0.57	0.49	0.53	0.69	1309
2010107H07Rik	0.42	0.49	0.55	0.84	1310
Sez6	0.57	0.46	0.53	0.73	1311
Camsap1l1	0.64	0.48	0.45	0.79	1312
Ppp1r12c	0.5	0.45	0.56	0.77	1313
5730590G19Rik	0.48	0.53	0.51	0.74	1314
Klf13	0.52	0.39	0.61	0.8	1315
2310037I24Rik	0.49	0.46	0.5	0.87	1316
Tsga10	0.49	0.5	0.6	0.66	1317
Wnt10a	0.47	0.53	0.6	0.63	1318
Gdnf	0.38	0.46	0.68	0.83	1319
Alkbh5	0.49	0.46	0.5	0.87	1320
Phf21a	0.66	0.45	0.48	0.79	1321
Gbx1	0.44	0.63	0.47	0.79	1322
Oxsr1	0.56	0.4	0.63	0.73	1323
Phkb	0.35	0.57	0.64	0.73	1324
Trpm7	0.4	0.53	0.57	0.76	1325
Eed	0.48	0.58	0.53	0.67	1326
6330512M04Rik	0.56	0.47	0.51	0.74	1327
Klf5	0.39	0.46	0.58	0.95	1328
Itfg1	0.35	0.57	0.64	0.73	1329
Whrn	0.45	0.5	0.54	0.77	1330
Ptpn4	0.47	0.56	0.6	0.59	1331
Wdr8	0.45	0.44	0.6	0.8	1332
Scx	0.42	0.52	0.59	0.73	1333
Etnk1	0.61	0.42	0.53	0.78	1334
Brd2	0.51	0.46	0.5	0.82	1335
Ippk	0.38	0.47	0.62	0.84	1336
Pafah1b1	0.46	0.41	0.76	0.76	1337
Dmtf1	0.44	0.55	0.47	0.86	1338
Trp73	0.45	0.44	0.6	0.8	1339
Zfp579	0.36	0.47	0.61	0.9	1340
Sypl2	0.51	0.39	0.54	1.04	1341
Suv420h1	0.41	0.53	0.54	0.78	1342
Mybl1	0.51	0.42	0.57	0.79	1343
Cacybp	0.6	0.66	0.43	0.69	1344
Mxd1	0.4	0.47	0.56	0.88	1345
2210011C24Rik	0.51	0.44	0.7	0.66	1346
Slmap	0.44	0.63	0.47	0.78	1347
Plod1	0.36	0.52	0.6	0.8	1348
Lpxn	0.48	0.45	0.54	0.81	1349
Cdk5r2	0.47	0.56	0.57	0.63	1350
Ranbp9	0.55	0.47	0.51	0.74	1351
Gpr39	0.32	0.95	0.74	0.66	1352
Rapgef2	0.42	0.5	0.56	0.78	1353
Rab40b	0.44	0.55	0.5	0.8	1354
Ppp1r12a	0.5	0.4	0.72	0.74	1355
Tnrc6a	1.15	0.45	0.53	0.7	1356
Zfr	0.42	0.44	0.62	0.83	1357
Gas8	0.51	0.46	0.5	0.83	1358
Kcnk2	0.41	0.4	0.74	0.89	1359
Itpr3	0.44	0.73	0.52	0.69	1360
Adcy9	0.51	0.47	0.45	0.91	1361
Shc3	0.53	0.47	0.62	0.61	1362
Sltm	0.52	0.45	0.6	0.69	1363
2410017P07Rik	0.5	0.45	0.6	0.71	1364
Hspa2	0.54	0.51	0.43	0.81	1365
Fbn1	0.51	0.42	0.71	0.69	1366
2900026A02Rik	0.53	0.57	0.44	0.75	1367
2510039O18Rik	0.36	0.52	0.6	0.8	1368
Rai14	0.49	0.44	0.56	0.8	1369
Ythdf2	0.54	0.47	0.57	0.66	1370
Lrrc20	0.52	0.48	0.54	0.71	1371
Pex5	0.7	0.52	0.42	0.75	1372
Gdi2	0.44	0.44	0.54	1	1373
Hoxc4	0.33	0.87	0.47	1.01	1374
Cpeb1	0.5	0.45	0.61	0.7	1375
BC061194	0.4	0.5	0.54	0.86	1376
Msi2	0.51	0.46	0.53	0.76	1377
6720416L17Rik	0.38	0.58	0.62	0.69	1378
Rgl2	0.49	0.6	0.52	0.65	1379
Fbxo31	0.6	0.41	0.53	0.8	1380
Snx26	0.48	0.5	0.56	0.7	1381
Zcchc16	0.46	0.52	0.59	0.66	1382
Arhgef3	0.33	0.74	0.61	0.71	1383
Pou6f1	0.53	0.41	0.59	0.76	1384
Lats1	0.54	0.43	0.49	0.88	1385
Fibcd1	0.42	0.47	0.54	0.86	1386
Trpc5	0.46	0.52	0.59	0.66	1387
Per2	0.45	0.61	0.54	0.66	1388
B130024G19Rik	0.34	0.58	1.18	0.67	1389
Igsf3	0.51	0.45	0.56	0.75	1390
Med12l	0.42	0.52	0.56	0.75	1391
Egln3	0.45	0.51	0.58	0.71	1392
Tmtc4	0.55	0.44	0.52	0.78	1393
Tmem127	0.55	0.45	0.54	0.73	1394
Cnot6	0.66	0.44	0.53	0.73	1395
Glud1	0.55	0.55	0.44	0.74	1396
Hbp1	0.5	0.46	0.49	0.84	1397
Slc35f4	0.42	0.49	0.73	0.68	1398
Tmem123	0.41	0.43	0.63	0.86	1399
Setd5	0.53	0.47	0.51	0.75	1400
Cnot7	0.42	0.52	0.61	0.69	1401
Rae1	0.34	0.58	0.59	0.76	1402
Mylip	0.42	0.39	0.65	0.93	1403
Wnt7b	0.51	0.44	0.56	0.76	1404
Hira	0.38	0.6	0.56	0.74	1405
Icmt	0.45	0.41	0.66	0.8	1406
Ptpn5	0.6	0.45	0.56	0.67	1407
Rnf44	0.46	0.49	0.62	0.68	1408
Tbx2	0.44	0.52	0.56	0.73	1409
Dennd2a	0.38	0.45	0.65	0.85	1410
Etf1	0.49	0.45	0.51	0.85	1411
Nanos1	0.56	0.43	0.51	0.81	1412
Timp2	0.46	0.55	0.5	0.76	1413
Khdrbs1	0.43	0.41	0.6	0.91	1414
Map2k7	0.49	0.41	0.53	0.97	1415
Mycl1	0.45	0.52	0.6	0.66	1416
Rragc	0.52	0.41	0.63	0.73	1417
Irs1	0.51	0.48	0.51	0.76	1418
Zfp384	0.44	0.63	0.48	0.75	1419
Oat	0.38	0.63	0.48	0.84	1420
Foxc1	0.48	0.44	0.56	0.8	1421
Brd3	0.36	0.55	0.59	0.76	1422
Bcl2	0.58	0.4	0.57	0.76	1423
6430548M08Rik	0.47	0.49	0.61	0.66	1424
Ak3l1	0.38	0.5	0.54	0.87	1425
Unc45b	0.44	0.55	0.47	0.83	1426
Mrpl17	0.6	0.42	0.61	0.67	1427
Mnt	0.42	0.52	0.58	0.73	1428
Adnp	0.38	0.53	0.51	0.89	1429
Cideb	0.53	0.44	0.5	0.84	1430
Vps37a	0.42	0.52	0.61	0.69	1431
Ptpn9	0.45	0.4	0.6	0.89	1432
Fbxo36	0.47	0.42	0.62	0.76	1433
Zmynd19	0.44	0.55	0.45	0.86	1434
Smarca5	0.35	0.52	0.59	0.8	1435
Fcho1	0.49	0.49	0.56	0.69	1436
Crim1	0.6	0.46	0.44	0.82	1437
Nle1	0.44	0.55	0.47	0.83	1438
Rarg	0.4	0.46	0.62	0.8	1439
Rrm2	0.45	0.56	0.55	0.67	1440
Rif1	0.51	0.45	0.59	0.69	1441
Dmwd	0.4	0.63	0.53	0.74	1442
Trip12	0.47	0.42	0.62	0.76	1443
Trim11	0.62	0.46	0.58	0.59	1444
Osbpl2	0.47	0.47	0.54	0.76	1445
Nav1	0.53	0.45	0.48	0.83	1446
Id2	0.54	0.4	0.58	0.77	1447
Ndel1	0.46	0.49	0.56	0.73	1448
Foxo1	0.51	0.55	0.54	0.59	1449
Faf1	0.43	0.69	0.6	0.52	1450
Git1	0.46	0.52	0.47	0.83	1451
Kcnh2	0.48	0.52	0.47	0.79	1452
Stk17b	0.47	0.5	0.54	0.73	1453
Klhl9	0.4	0.72	0.66	0.52	1454
Grb14	0.49	0.42	0.51	0.99	1455
Csf1	0.59	0.45	0.48	0.78	1456
Xkr7	0.47	0.4	0.68	0.76	1457
Cadps2	0.34	0.58	0.48	1.01	1458
Zdhhc1	0.44	0.46	0.59	0.76	1459
Drd1a	0.36	0.44	0.68	0.87	1460
1700017B05Rik	0.43	0.45	0.57	0.83	1461
Tbl1xr1	0.47	0.45	0.59	0.75	1462
Anks3	0.44	0.47	0.51	0.87	1463
Mybpc3	0.51	0.69	0.45	0.69	1464
Slc26a4	0.5	0.54	0.52	0.67	1465
Fstl4	0.53	0.46	0.58	0.66	1466
Ccdc40	0.53	0.41	0.61	0.73	1467
Aof1	0.51	0.47	0.45	0.87	1468
Unc84a	0.46	0.46	0.61	0.72	1469
Helt	0.47	0.66	0.44	0.76	1470
Stub1	0.53	0.43	0.61	0.69	1471
Zfp191	0.4	0.64	0.48	0.79	1472
Rnf34	0.42	0.52	0.67	0.65	1473
Tmeff2	0.58	0.42	0.65	0.63	1474
Tpmt	0.51	0.47	0.45	0.87	1475
Tbxas1	0.4	0.52	0.51	0.85	1476
Tcp11	0.35	0.51	0.58	0.82	1477
Spry1	0.62	0.42	0.51	0.78	1478
4930451G09Rik	0.44	0.47	0.51	0.87	1479
Scube3	0.49	0.46	0.5	0.82	1480
Arhgap29	0.51	0.5	0.42	0.85	1481
Lcat	0.47	0.52	0.59	0.62	1482
Tal1	0.4	0.5	0.51	0.91	1483
Llgl1	0.49	0.66	0.53	0.55	1484
Pgrmc2	0.4	0.63	0.51	0.75	1485
D15Wsu169e	0.51	0.44	0.82	0.59	1486
Abl2	0.49	0.42	0.57	0.79	1487
Palm2	0.43	0.47	0.57	0.77	1488
Ksr2	0.44	0.49	0.5	0.86	1489
Camk2n1	0.36	0.5	0.54	0.91	1490
Tcap	0.6	0.46	0.5	0.73	1491
Rassf3	0.43	0.53	0.66	0.61	1492
Allc	0.5	0.56	0.55	0.57	1493
Commd3	0.36	0.53	0.62	0.73	1494
Copz2	0.33	0.52	0.64	0.76	1495
Rhou	0.4	0.63	0.56	0.69	1496
Fndc3a	0.44	0.55	0.47	0.81	1497
Slc25a34	0.43	0.44	0.6	0.8	1498
Gpd2	0.4	0.63	0.48	0.79	1499
Parp8	0.4	0.52	0.54	0.77	1500
Dnajb1	0.47	0.52	0.47	0.8	1501
Ube2o	0.64	0.66	0.44	0.62	1502
Hunk	0.44	0.55	0.48	0.78	1503
Ncl	0.41	0.45	0.65	0.76	1504
Zdhhc8	0.55	0.42	0.51	0.81	1505
Cuedc1	0.49	0.46	0.56	0.73	1506
Enc1	0.51	0.47	0.54	0.71	1507
B3galtl	0.46	0.52	0.44	0.86	1508
Dnaja4	0.5	0.43	0.57	0.76	1509
Senp6	0.47	0.53	0.43	0.83	1510
Psip1	0.38	0.47	0.54	0.91	1511
A930012O16Rik	0.4	0.63	0.48	0.79	1512
Arpc2	0.49	0.56	0.45	0.76	1513
Cry2	0.44	0.47	0.54	0.79	1514
Aak1	0.38	0.52	0.62	0.72	1515
Usp9x	0.48	0.46	0.56	0.73	1516
Vcp	0.52	0.5	0.57	0.59	1517
Ccnd2	0.4	0.5	0.59	0.75	1518
Mbd2	0.51	0.45	0.46	0.89	1519
Cul1	0.44	0.58	0.48	0.75	1520
Tmem88	0.46	0.55	0.53	0.69	1521
Ptpmt1	0.44	0.47	0.57	0.76	1522
Cnot4	0.4	0.5	0.62	0.72	1523
Matr3	0.43	0.53	0.54	0.72	1524
Tarsl2	0.66	0.5	0.43	0.74	1525
Hsbp1	0.44	0.46	0.67	0.69	1526
Zfp36l2	0.73	0.41	0.52	0.76	1527
Hipk2	0.4	0.52	0.51	0.85	1528
Fmr1	0.5	0.44	0.5	0.85	1529
Vdac1	0.4	0.49	0.5	1.01	1530
Zswim1	0.4	0.76	0.45	0.82	1531
Ube3a	0.62	0.39	0.61	0.7	1532
Hspb2	0.52	0.43	0.46	0.99	1533
Cryab	0.52	0.43	0.46	0.99	1534
A730037C10Rik	0.32	0.58	0.59	0.75	1535
Pde7a	0.4	0.55	0.51	0.78	1536
Twist2	0.43	0.5	0.54	0.76	1537
Baz1b	0.46	0.46	0.61	0.69	1538
Barhl1	0.4	0.47	0.54	0.86	1539
Stx11	0.99	0.43	0.63	0.51	1540
Saps1	0.5	0.55	0.56	0.5	1541
Iqcb1	0.53	0.47	0.56	0.65	1542
4933427G17Rik	0.4	0.5	0.59	0.74	1543
Ptcd1	0.39	0.52	0.61	0.72	1544
Sirt1	0.45	0.43	0.57	0.81	1545
Ccnj	0.37	0.56	0.49	0.88	1546
Smarce1	0.42	0.44	0.67	0.76	1547
Fancm	0.48	0.43	0.63	0.71	1548
Erbb2ip	0.51	0.57	0.45	0.71	1549
Exoc6	0.5	0.48	0.51	0.74	1550
BC005624	0.42	0.47	0.54	0.82	1551
Ret	0.51	0.45	0.53	0.75	1552
2410004A20Rik	0.39	0.4	0.66	0.93	1553
Kpnb1	0.6	0.41	0.47	0.87	1554
Smarca2	0.39	0.45	0.57	0.88	1555
Irf2bp1	0.44	0.39	0.64	0.84	1556
Cand1	0.56	0.51	0.49	0.67	1557
Cox4nb	0.49	0.44	0.53	0.8	1558
Ube2g1	0.4	0.46	0.56	0.83	1559
Usp20	0.42	0.47	0.54	0.82	1560
4933430H15Rik	0.72	0.42	0.51	0.75	1561
Elk4	0.47	0.4	0.57	0.86	1562
Ddx3x	0.46	0.67	0.45	0.73	1563
Tlx3	0.44	0.44	0.56	0.83	1564
Cacna1c	0.55	0.52	0.45	0.72	1565
Coro2a	0.38	0.52	0.6	0.73	1566
Itgb1	0.49	0.41	0.53	0.87	1567
Snrpe	0.38	0.61	0.51	0.76	1568
Slc1a2	0.44	0.4	0.57	0.92	1569
Foxk1	0.35	0.49	0.7	0.75	1570
Nfe2l3	0.76	0.5	0.48	0.65	1571
Fkbp3	0.48	0.43	0.63	0.71	1572
Tmem66	0.4	0.52	0.67	0.66	1573
Cox4i1	0.49	0.44	0.53	0.8	1574
Dock10	0.47	0.56	0.45	0.76	1575
Atp2b3	0.39	0.41	0.61	1.01	1576
Rala	0.44	0.44	0.65	0.74	1577
Casd1	0.51	0.52	0.42	0.78	1578
Nfe2l1	0.6	0.41	0.58	0.69	1579
Crtc3	0.34	0.63	0.56	0.74	1580
Ube2m	0.34	0.55	0.67	0.7	1581
Adssl1	0.43	0.43	0.52	1.11	1582
Synj2	0.33	0.54	0.5	1	1583
Fbxl19	0.36	0.45	0.64	0.84	1584
Pcdh8	0.39	0.44	0.64	0.81	1585
Cdr2	0.4	0.5	0.59	0.74	1586
Arhgap10	0.51	0.44	0.61	0.66	1587
Gpr125	0.44	0.55	0.52	0.72	1588
Tas1r1	0.47	0.41	0.66	0.73	1589
Dynll1	0.57	0.44	0.44	0.86	1590
Ostm1	0.47	0.45	0.63	0.67	1591
Ndnl2	0.56	0.5	0.51	0.64	1592
BC050254	0.37	0.46	0.76	0.75	1593
Brpf3	0.49	0.46	0.47	0.86	1594
Ccnl1	0.49	0.45	0.48	0.85	1595
Mbnl1	0.4	0.81	0.48	0.75	1596
Zzz3	0.47	0.52	0.48	0.75	1597
Ncor2	0.46	0.49	0.5	0.79	1598
Mll5	0.37	0.46	0.76	0.75	1599
Cox6a1	0.44	0.55	0.52	0.72	1600
Tle1	0.43	0.41	0.69	0.77	1601
Xkr4	0.34	0.42	0.68	0.96	1602
Rela	0.5	0.45	0.51	0.78	1603
Clcn4-2	0.5	0.42	0.67	0.67	1604
Smarcd3	0.39	0.46	0.52	1.03	1605
Rnf41	0.32	0.69	0.46	0.94	1606
Mppe1	0.47	0.56	0.48	0.72	1607
Adra1b	0.4	0.52	0.61	0.69	1608
Obfc2b	0.32	0.69	0.46	0.94	1609
Hsp90aa1	0.39	0.59	0.52	0.74	1610
Nr5a1	0.57	0.45	0.48	0.76	1611
Prpf4b	0.48	0.42	0.48	1.22	1612
Tbx1	0.38	0.52	0.53	0.81	1613
Pdia3	0.38	0.47	0.59	0.79	1614
Nol9	0.47	0.41	0.66	0.73	1615
6430598A04Rik	0.33	0.49	0.55	0.93	1616
D17H6S56E-5	0.49	0.57	0.5	0.65	1617
Nkx6-2	0.52	0.53	0.53	0.57	1618
Itpk1	0.45	0.51	0.61	0.6	1619
Cnnm3	0.43	0.53	0.48	0.79	1620
Dbp	0.46	0.58	0.43	0.77	1621
Capzb	0.56	0.47	0.48	0.73	1622
Nedd4l	0.45	0.58	0.46	0.75	1623
Map1lc3b	0.35	0.52	0.56	0.8	1624
Dennd4b	0.45	0.5	0.54	0.72	1625
Sf3a2	0.45	0.48	0.52	0.77	1626
2410002F23Rik	0.48	1.29	0.45	0.67	1627
Ppargc1b	0.51	0.48	0.54	0.66	1628
Aff2	0.58	0.39	0.53	0.79	1629
Nt5m	0.51	0.52	0.47	0.73	1630
Josd1	0.51	0.44	0.5	0.8	1631
Tmem30b	0.48	0.54	0.49	0.71	1632
Pou2f2	0.48	0.42	0.53	0.84	1633
H2afx	0.54	0.43	0.54	0.73	1634
Sox4	0.44	0.42	0.56	0.87	1635
Coro2b	0.47	0.51	0.54	0.66	1636
Zic5	0.46	0.46	0.55	0.74	1637
Grin3b	0.56	0.48	0.46	0.74	1638
Tigd5	0.51	0.44	0.65	0.62	1639
Magi2	0.44	0.41	0.61	0.79	1640
Myod1	0.56	0.47	0.4	0.8	1641
Abtb2	0.51	0.45	0.65	0.56	1642
Rad23b	0.49	0.5	0.57	0.59	1643
Rfx3	0.41	0.56	0.51	0.74	1644
Tm9sf3	0.54	0.43	0.63	0.61	1645
Cd164l2	0.43	0.41	0.66	0.77	1646
Hoxd8	0.53	0.58	0.45	0.66	1647
Satb1	0.42	0.51	0.52	0.76	1648
Eef1d	0.51	0.44	0.65	0.62	1649
Mrps24	0.4	0.57	0.58	0.66	1650
1700080G18Rik	0.51	0.52	0.51	0.65	1651
Csnk2a1	0.38	0.53	0.54	0.76	1652
Nrf1	0.51	0.52	0.51	0.65	1653
Cul7	0.37	0.51	0.67	0.69	1654
Gtpbp1	0.51	0.44	0.5	0.8	1655
4921513D23Rik	0.36	0.6	0.42	1.07	1656
Ier5l	0.4	0.47	0.51	0.92	1657
Prpf39	0.37	0.54	0.84	0.6	1658
Olfr93	0.37	0.6	0.67	0.58	1659
Fgf5	0.5	0.44	0.5	0.82	1660
Ppp1r14c	0.45	0.45	0.52	0.81	1661
Hic1	0.44	0.49	0.53	0.76	1662
Prrg3	0.5	0.52	0.47	0.73	1663
Frmd4b	0.53	0.47	0.56	0.62	1664
Cd63	0.5	0.52	0.52	0.64	1665
Gjb2	0.42	0.41	0.64	0.81	1666
Clk4	0.46	0.52	0.5	0.73	1667
Ran	0.48	0.46	0.5	0.79	1668
B4galt6	0.57	0.53	0.46	0.66	1669
Zcchc11	0.54	0.52	0.48	0.66	1670
Rexo1	0.41	0.51	0.49	0.84	1671
Rc3h1	0.53	0.48	0.54	0.63	1672
Fbxl8	0.44	0.46	0.53	0.8	1673
Neurog1	0.51	0.55	0.45	0.71	1674
Klk13	0.48	0.66	0.48	0.64	1675
Uchl3	0.39	0.68	0.47	0.78	1676
4430402I18Rik	0.43	0.51	0.63	0.61	1677
Exoc8	0.42	0.44	0.59	0.8	1678
Sfrs2	0.42	0.44	0.61	0.76	1679
Ctdsp2	0.54	0.51	0.46	0.71	1680
Trp53i13	0.44	0.44	0.7	0.69	1681
2310057M21Rik	0.5	0.45	0.45	0.87	1682
Gm505	0.42	0.44	0.59	0.8	1683
Thap4	0.43	0.61	0.48	0.73	1684
Catsper2	0.38	0.47	0.59	0.79	1685
Bnc1	0.44	0.5	0.45	0.87	1686
Mllt6	0.49	0.41	0.58	0.76	1687
D030074E01Rik	0.4	0.56	0.51	0.75	1688
Pde8a	0.5	0.45	0.43	0.94	1689
Ppapdc2	0.43	0.51	0.63	0.61	1690
Syvn1	0.37	0.43	0.8	0.78	1691
LOC382133	0.32	0.6	0.58	0.72	1692
Rhobtb1	0.5	0.53	0.49	0.67	1693
Myo5a	0.39	0.53	0.49	0.83	1694
Panx2	0.51	0.41	0.5	0.87	1695
Vps26a	0.45	0.45	0.57	0.74	1696
Atp2c1	0.71	0.4	0.49	0.79	1697
Sfrp2	0.34	0.65	0.48	0.81	1698
Thbs3	0.64	0.52	0.45	0.65	1699
Nhlh1	0.41	0.4	0.62	0.86	1700
Pfdn4	0.47	0.53	0.48	0.73	1701
Nr1d2	0.33	0.57	0.47	0.95	1702
Phf2	0.46	0.52	0.42	0.84	1703
BC049762	0.46	0.52	0.5	0.73	1704
Phtf2	0.53	0.44	0.47	0.82	1705
Gli3	0.53	0.39	0.54	0.8	1706
Ptpn14	0.45	0.48	0.43	0.96	1707
Adcy8	0.49	0.52	0.47	0.73	1708
Tmem60	0.53	0.44	0.47	0.82	1709
BC022687	0.45	0.4	0.63	0.77	1710
Glrx5	0.45	0.48	0.46	0.87	1711
Icam1	0.45	0.59	0.46	0.73	1712
Adamts17	0.42	0.47	0.61	0.7	1713
Mtx1	0.64	0.52	0.45	0.65	1714
Rgs9bp	0.46	0.42	0.51	0.9	1715
Zhx2	0.53	0.49	0.47	0.73	1716
Gpr27	0.32	0.47	0.62	0.81	1717
Xylt2	0.38	0.55	0.53	0.76	1718
Relb	0.44	0.58	0.4	0.8	1719
Bcap29	0.39	0.54	0.66	0.6	1720
Magi1	0.38	0.47	0.59	0.78	1721
Amfr	0.49	0.44	0.56	0.73	1722
Uck1	0.59	0.45	0.54	0.63	1723
B4galt4	0.38	0.52	0.48	0.91	1724
Ppm1e	0.38	0.55	0.61	0.66	1725
Nap1l4	0.42	0.45	0.78	0.67	1726
Bmyc	0.49	0.45	0.62	0.63	1727
Cggbp1	0.44	0.42	0.59	0.78	1728
Phlda3	0.51	0.4	0.6	0.73	1729
Rassf1	0.56	0.48	0.54	0.56	1730
Zcwpw1	0.42	0.44	0.5	1.1	1731
Rtf1	0.53	0.42	0.57	0.69	1732
Npr1	0.51	0.39	0.7	0.68	1733
Hdlbp	0.53	0.61	0.43	0.66	1734
Lemd3	0.56	0.43	0.6	0.61	1735
Tmem51	0.45	0.47	0.66	0.59	1736
Dicer1	0.54	0.43	0.46	0.84	1737
Dnalc4	0.44	0.44	0.62	0.73	1738
Ttyh1	0.54	0.39	0.61	0.7	1739
Trim3	0.4	0.58	0.48	0.77	1740
Hoxa3	0.44	0.58	0.51	0.68	1741
Steap1	0.37	0.63	0.58	0.65	1742
Gabpa	0.55	0.5	0.45	0.71	1743
Lmo2	0.57	0.4	0.51	0.79	1744
Adc	0.56	0.5	0.48	0.66	1745
Rnf138	0.49	0.48	0.46	0.79	1746
Cnksr2	0.52	0.39	0.53	0.82	1747
Atf5	0.44	0.5	0.45	0.84	1748
2510012J08Rik	0.43	0.45	0.52	0.84	1749
Htr1b	0.47	0.43	0.54	0.79	1750
Depdc1b	0.44	0.47	0.59	0.68	1751
Cd164	0.47	0.45	0.52	0.77	1752
Msh2	0.49	0.46	0.5	0.76	1753
Mapkapk2	0.45	0.4	0.71	0.73	1754
A230083G16Rik	0.61	0.45	0.48	0.72	1755
Wsb2	0.5	0.44	0.47	0.86	1756
Atp5j	0.55	0.5	0.45	0.71	1757
Dnajc6	0.4	0.47	0.63	0.7	1758
Ankrd17	0.46	0.52	0.5	0.72	1759
Shd	0.37	0.46	0.52	1	1760
Syt10	0.44	0.6	0.47	0.73	1761
Grin2a	0.38	0.44	0.62	0.81	1762
Arf4	0.57	0.41	0.5	0.78	1763
E130012A19Rik	0.4	0.63	0.47	0.76	1764
Gnptab	0.41	0.48	0.6	0.71	1765
Zfp326	0.37	0.57	0.5	0.79	1766
Ninj1	0.53	0.42	0.51	0.77	1767
Ddn	0.38	0.49	0.5	0.9	1768
Rara	0.46	0.46	0.5	0.8	1769
Cyb561	0.38	0.55	0.58	0.69	1770
Fcho2	0.42	0.57	0.51	0.71	1771
Rpl13	0.42	0.49	0.59	0.69	1772
C1qbp	0.42	0.52	0.58	0.66	1773
Usp42	0.39	0.55	0.52	0.75	1774
Tiprl	0.58	0.42	0.45	0.83	1775
Prkag2	0.44	0.52	0.47	0.79	1776
Cdyl2	0.49	0.49	0.44	0.8	1777
Il4i1	0.44	0.5	0.45	0.84	1778
Pfn2	0.51	0.47	0.54	0.65	1779
Mesdc1	0.46	0.45	0.59	0.7	1780
Atp8b2	0.45	0.47	0.48	0.81	1781
Letm1	0.35	0.49	0.58	0.79	1782
Opa3	0.42	0.84	0.53	0.6	1783
4930589L23Rik	0.45	0.5	0.45	0.81	1784
Ece1	0.54	0.47	0.51	0.66	1785
1190002N15Rik	0.43	0.51	0.46	0.83	1786
Sh3bp4	0.43	0.45	0.57	0.76	1787
Tbc1d17	0.56	0.39	0.59	0.7	1788
C1galt1	0.51	0.39	0.59	0.75	1789
Slc9a7	0.42	0.52	0.53	0.73	1790
Serbp1	0.38	0.45	0.59	0.81	1791
Glg1	0.51	0.44	0.53	0.73	1792
Klf10	0.42	0.46	0.5	0.87	1793
Fbxo25	0.35	0.55	0.47	0.9	1794
2310061F22Rik	0.42	0.63	0.5	0.69	1795
Ctdspl	0.45	0.64	0.46	0.69	1796
Prmt3	0.36	0.47	0.53	0.9	1797
Snx19	0.56	0.48	0.54	0.5	1798
Fchsd2	0.46	0.42	0.51	0.87	1799
Olfm2	0.43	0.43	0.57	0.79	1800
Trim66	0.46	0.53	0.56	0.54	1801
D930015E06Rik	0.51	0.45	0.45	0.81	1802
Alx4	0.32	0.69	0.51	0.76	1803
Dnajb9	0.56	0.51	0.43	0.71	1804
Ube2n	0.41	0.43	0.54	0.88	1805
Zfpm2	0.38	0.52	0.47	0.9	1806
Camk1d	0.51	0.4	0.65	0.66	1807
Ivns1abp	0.41	0.45	0.62	0.73	1808
Ssb	0.32	0.71	0.51	0.76	1809
2010300C02Rik	0.36	0.5	0.65	0.69	1810
Rnf8	0.46	0.51	0.58	0.58	1811
Phf17	0.51	0.42	0.56	0.72	1812
Mia3	0.4	0.54	0.53	0.72	1813
Src	0.4	0.69	0.48	0.73	1814
AW554918	0.32	0.58	0.57	0.72	1815
St3gal2	1.55	0.44	0.53	0.62	1816
Fxyd7	0.42	0.45	0.51	0.87	1817
Slc1a5	0.5	0.47	0.51	0.7	1818
Dlx4	0.49	0.55	0.5	0.62	1819
Lphn1	0.4	0.52	0.47	0.83	1820
Nup62	0.44	0.5	0.45	0.84	1821
Ssfa2	0.34	0.47	0.54	0.89	1822
1600002K03Rik	0.37	0.59	0.43	0.88	1823
Tspan5	0.51	0.42	0.51	0.78	1824
Hoxa9	0.49	0.58	0.42	0.72	1825
5730494M16Rik	0.32	0.58	0.57	0.72	1826
Pftk1	0.44	0.68	0.44	0.72	1827
Slc16a1	0.47	0.42	0.68	0.65	1828
Gfpt1	0.42	0.58	0.48	0.72	1829
Spred2	0.55	0.41	0.47	0.83	1830
Lsm7	0.5	0.56	0.43	0.71	1831
Bcl3	0.42	0.47	0.48	0.87	1832
Recql4	0.4	0.52	0.53	0.73	1833
Capn5	0.46	0.47	0.56	0.67	1834
Atrn	0.55	0.42	0.48	0.79	1835
Uhrf2	0.6	0.43	0.43	0.81	1836
Cacnb1	0.44	0.44	0.56	0.76	1837
Adamts20	0.38	0.49	0.56	0.76	1838
Htatip2	0.36	0.53	0.59	0.7	1839
Ankrd27	0.44	0.42	0.51	0.9	1840
Man2c1	0.32	0.45	0.69	0.79	1841
Klc4	0.33	0.51	0.67	0.69	1842
Usp6nl	0.49	0.47	0.45	0.79	1843
Ccnl2	0.4	0.5	0.48	0.84	1844
Gpc6	0.39	0.46	0.61	0.74	1845
Myh10	0.44	0.46	0.56	0.73	1846
3110056O03Rik	0.5	0.56	0.43	0.71	1847
Gpsm1	0.51	0.61	0.48	0.53	1848
Tdrd5	0.55	0.5	0.45	0.69	1849
Tmem79	0.45	0.58	0.45	0.72	1850
Adamts3	0.42	0.44	0.52	0.86	1851
Axin1	0.37	0.46	0.7	0.72	1852
Zbtb7a	0.52	0.48	0.43	0.77	1853
Osbpl11	0.55	0.44	0.53	0.68	1854
Jak1	0.45	0.5	0.54	0.66	1855
Mmd	0.33	0.52	0.5	0.9	1856
Pde2a	0.69	0.39	0.59	0.64	1857
Nfatc1	0.55	0.4	0.57	0.69	1858
Wtip	0.38	0.45	0.67	0.74	1859
Dsp	0.42	0.47	0.65	0.64	1860
Scamp1	0.4	0.42	0.54	0.97	1861
Aff4	0.55	0.41	0.56	0.69	1862
Sp5	0.36	0.5	0.57	0.76	1863
Ctsf	0.37	0.67	0.57	0.61	1864
1700056E22Rik	0.62	0.48	0.45	0.69	1865
Wrn	0.42	0.41	0.59	0.8	1866
A930017M01Rik	0.33	0.71	0.47	0.8	1867
Lphn2	0.51	0.5	0.48	0.68	1868
Zcchc8	0.48	0.44	0.55	0.72	1869
Scyl2	0.45	0.4	0.52	0.91	1870
Hes1	0.46	0.5	0.45	0.78	1871
Cul2	0.53	0.48	0.46	0.72	1872
H1fx	0.36	0.5	0.76	0.65	1873
Mmp23	0.52	0.44	0.48	0.77	1874
5730410E15Rik	0.33	0.71	0.47	0.8	1875
Cacnb4	0.55	0.5	0.42	0.73	1876
Zfp622	0.44	0.57	0.53	0.62	1877
Tead2	0.6	0.39	0.67	0.54	1878
Ppp2r2c	0.35	0.52	0.5	0.86	1879
Zfp467	0.4	0.39	0.65	0.81	1880
Nos1ap	0.55	0.4	0.54	0.73	1881
Rpl19	0.44	0.44	0.56	0.76	1882
Pcnxl3	0.43	0.45	0.49	0.88	1883
Grina	0.44	0.55	0.47	0.73	1884
4631416L12Rik	0.4	0.52	0.54	0.72	1885
Lrig3	0.45	0.48	0.49	0.77	1886
Sart1	0.5	0.4	0.54	0.78	1887
Dkkl1	0.6	0.39	0.67	0.54	1888
Acsl3	0.32	0.66	0.62	0.59	1889
Sf4	0.47	0.88	0.44	0.66	1890
Xpr1	0.43	0.5	0.45	0.83	1891
Mmp28	0.55	0.41	0.53	0.73	1892
Smg5	0.45	0.58	0.45	0.72	1893
Vars2	0.49	0.57	0.47	0.65	1894
Ophn1	0.33	0.49	0.64	0.73	1895
Sspo	0.4	0.39	0.65	0.81	1896
Satb2	0.43	0.5	0.45	0.83	1897
Dot1l	0.5	0.4	0.57	0.74	1898
Sertad2	0.44	0.46	0.47	0.87	1899
Slc30a5	0.32	0.52	0.62	0.71	1900
Tmem143	0.3	0.47	0.53	1	1901
Foxg1	0.43	0.46	0.61	0.67	1902
Pacs2	0.45	0.48	0.58	0.64	1903
Megf9	0.52	0.52	0.48	0.63	1904
Slc26a11	0.4	0.41	0.61	0.8	1905
Gsk3a	0.64	0.58	0.4	0.57	1906
Prkrir	0.36	0.58	0.45	0.84	1907
Mib1	0.43	0.42	0.57	0.79	1908
Pkn2	0.49	0.52	0.42	0.75	1909
Wdfy2	0.48	0.46	0.52	0.71	1910
Il17rc	0.42	0.5	0.45	0.85	1911
Cul3	0.41	0.4	0.6	0.83	1912
Fgfrl1	0.7	0.44	0.44	0.75	1913
Crabp1	0.34	0.64	0.51	0.73	1914
Ywhaq	0.5	0.51	0.43	0.74	1915
Mafb	0.44	0.5	0.48	0.76	1916
Ndst2	0.42	0.41	0.58	0.81	1917
Gpr176	0.36	0.58	0.42	0.89	1918
Sav1	0.39	0.54	0.49	0.77	1919
Raly	0.4	0.5	0.45	0.89	1920
Mtmr1	0.37	0.57	0.5	0.76	1921
Klhl7	0.39	0.46	0.55	0.79	1922
Cds1	0.39	0.49	0.52	0.79	1923
Moxd1	0.39	0.45	0.54	0.84	1924
Map3k5	0.45	0.45	0.49	0.81	1925
Elovl1	0.52	0.52	0.48	0.63	1926
Zmynd11	0.46	0.47	0.48	0.77	1927
Limd2	0.38	0.41	0.58	0.9	1928
Emilin3	0.49	0.45	0.45	0.82	1929
Klhl22	0.38	0.5	0.56	0.74	1930
Metrnl	0.4	0.52	0.53	0.73	1931
Vps13a	0.5	0.56	0.46	0.64	1932
Tbxa2r	0.32	0.51	0.52	0.84	1933
Eif4g1	0.49	0.42	0.45	0.94	1934
Ppp1r9a	0.32	0.52	0.51	0.85	1935
Sh3kbp1	0.44	0.44	0.56	0.76	1936
Lrrc14	0.4	0.52	0.53	0.73	1937
Dtna	0.34	0.79	0.46	0.79	1938
Hbegf	0.53	0.45	0.51	0.69	1939
Rac1	0.33	0.55	0.5	0.82	1940
Dync1li2	0.44	0.52	0.47	0.76	1941
Camk2d	0.49	0.5	0.54	0.55	1942
Syt17	0.52	0.45	0.48	0.74	1943
Stk24	0.35	0.52	0.76	0.61	1944
Prr12	0.5	0.58	0.43	0.67	1945
Ttyh2	0.33	0.41	0.76	0.83	1946
Ache	0.42	0.66	0.5	0.65	1947
Accn1	0.35	0.63	0.58	0.62	1948
Fzr1	0.5	0.48	0.43	0.77	1949
Egln2	0.32	0.5	0.61	0.74	1950
Prkaca	0.4	0.44	0.56	0.8	1951
Ascl2	0.44	0.53	0.51	0.67	1952
Spata5l1	0.47	0.45	0.45	0.86	1953
Ampd2	0.42	0.52	0.42	0.85	1954
Tcfap2e	0.49	0.44	0.54	0.7	1955
Thra	0.33	0.63	0.5	0.76	1956
Purg	0.42	0.41	0.59	0.8	1957
Zdhhc17	0.39	0.45	0.66	0.71	1958
Gpbp1l1	0.34	0.63	0.51	0.73	1959
Inha	0.36	0.53	0.48	0.83	1960
Cog3	0.39	0.44	0.55	0.84	1961
Snx24	0.55	0.42	0.46	0.79	1962
Ltbp1	0.53	0.46	0.47	0.72	1963
Sgsh	0.4	0.41	0.61	0.8	1964
Sox9	0.46	0.44	0.53	0.76	1965
Deaf1	0.5	0.39	0.7	0.64	1966
Klf3	0.44	0.52	0.44	0.79	1967
Prr7	0.4	0.49	0.56	0.71	1968
Spna2	0.44	0.45	0.59	0.69	1969
Pbx3	0.36	0.63	0.45	0.79	1970
U2af1	0.37	0.51	0.67	0.62	1971
Ppp2r5e	0.39	0.64	0.46	0.74	1972
Ltbp4	0.69	0.5	0.43	0.64	1973
Cask	0.48	0.49	0.45	0.76	1974
Mme	0.38	0.5	0.56	0.72	1975
Jph3	0.51	0.44	0.53	0.69	1976
Tram2	0.47	0.42	0.54	0.76	1977
Arhgef10l	0.4	0.47	0.51	0.8	1978
2310057J16Rik	0.44	0.46	0.53	0.73	1979
Ube2e3	0.57	0.4	0.42	0.89	1980
Cox5a	0.37	0.51	0.49	0.83	1981
Mybl2	0.47	0.53	0.48	0.66	1982
Tmem69	0.34	0.63	0.51	0.73	1983
2700081O15Rik	0.52	0.43	0.43	0.85	1984
Cacna1h	0.44	0.41	0.58	0.76	1985
Phpt1	0.4	0.45	0.54	0.79	1986
Slc25a4	0.44	0.57	0.53	0.55	1987
Map4k5	0.52	0.51	0.43	0.71	1988
Isyna1	0.42	0.52	0.5	0.73	1989
Rasgrf2	0.4	0.57	0.51	0.68	1990
Ctnnbip1	0.45	0.47	0.48	0.77	1991
Rab36	0.32	0.91	0.6	0.54	1992
Ehd1	0.43	0.53	0.51	0.68	1993
C78339	0.36	0.55	0.54	0.71	1994
Rtdr1	0.32	0.91	0.6	0.54	1995
Tcf12	0.47	0.48	0.46	0.76	1996
Gfi1	0.55	0.46	0.5	0.65	1997
[truncated: 1,491 more rows]
